# Supplementary material for: Local community assembly mechanisms shape soil bacterial β diversity patterns along a latitudinal gradient
Source: Nat Commun. 2020 Oct 27;11:5428. doi: 10.1038/s41467-020-19228-4 (PMC7591474; doi:10.1038/s41467-020-19228-4)
Supplement: Supplementary file 3 — Supplementary Data 1 [file 41467_2020_19228_MOESM3_ESM.xlsx]

## Sheet: Supplementary Data 1
Supplementary Data 1: Example data of environmental factors for running R code used in forward-selection stepwise regression analysis
		plots	SWC	TOC	TN	AN	pH	slope
		1	38.52	53.39	4.92	455.72	5.92	16.5
		2	39.36	69.25	8.21	472.33	5.16	17.3
		3	41.94	59.47	5.31	449.34	5.63	16.7
		4	39.42	69.05	4.58	502.68	5.34	15.2
		5	43.31	85.74	4.83	536.82	5.55	16.5
		6	46.56	75.39	5.86	465.74	5.67	17.9
		7	40.01	72.17	4.1	560.34	5.2	16.3
		8	36.54	59.73	3.67	256.44	6.09	15.2
		9	39.48	66.45	7.34	555.24	5.34	17.7
		10	42.69	54.27	8.16	364.39	5.88	16.3
		11	56.31	80.13	4.89	393.71	5.78	17.9
		12	30.45	61.43	4.03	215.38	6.32	20.5
		13	43.23	57.42	8.13	432.95	5.83	21.4
		14	55.73	52.28	4.57	553.46	5.76	18.6
		15	47.8	71.37	4.41	426.98	5.47	17.8
		16	41.24	66.24	5.63	476.23	5.78	15.3
		17	48.91	64.61	4.67	478.02	5.69	18.6
		18	41.58	66.25	9.27	382.72	5.97	18.5
		19	35.67	70.04	3.89	255.26	6.21	15.8
		20	40.32	75.49	3.19	277.96	6.1	17.1
		21	47.89	80.78	8.23	588.74	5.47	18.5
		22	52.25	48.56	4.67	480.46	5.65	17.3
		23	42.23	78.41	4.68	400.34	5.7	21.4
		24	44.53	57.55	8.47	485.25	5.67	20.1
		25	42.74	63.85	3.24	378.37	5.77	15.7
		26	36.25	77.23	6.38	624.67	5.43	15.6
		27	41.45	62.75	5.13	504.27	5.8	13.2
		28	38.12	65.24	5	374.02	5.93	16.4
		29	50.09	48.83	4.36	324.12	5.81	18.5
		30	52.78	76.72	7.19	542.59	5.56	22.6
		31	50.79	61.9	5.73	551.15	5.12	17.3
		32	36.39	52.32	4.36	375.59	5.95	19.4
		33	40.69	48.17	5.07	375.36	5.96	15.2
		34	29.53	81.06	3.82	517.39	5.31	17.6
		35	37.01	86.67	8.56	415.99	5.66	14.5
		36	41.44	46.72	4.88	414.16	5.65	16.8
		37	39.36	51.03	5.65	410.94	5.81	16.3
		38	48.45	56.35	4.94	402.74	5.51	14.1
		39	39.84	57.32	5.48	435.82	6.1	13.5
		40	42.43	47.13	5.36	436.45	5.69	17.7
		41	39.42	70.56	4.38	427.57	5.85	16.8
		42	34.47	69.33	8.23	394.81	6.15	16
		43	36.64	70.67	3.52	303.37	5.88	15.6
		44	39.44	66.52	7.82	583.45	5.01	17.4
		45	44.79	83.62	7.72	571.35	5.52	21.1
		46	34.53	67.3	7.67	420.28	5.77	18.4
		47	33.97	74.76	5.17	424.83	6.29	17.6
		48	40.19	40.19	4.58	483.48	5.74	16.8
		49	37.56	57.37	4.24	348.42	5.74	17.4
		50	47.87	81.68	9.03	535.36	5.43	18.5
		51	45.92	91.34	8.91	520.04	5.1	16.5
		52	29.48	58.47	4.75	342.47	5.73	17.8
		53	40.12	96.82	5.46	520.73	5.38	20.3
		54	45.24	89.53	7.55	439.06	5.47	16.6
		55	31.46	60.51	7.81	381.17	5.79	22.7
		56	50.54	89.45	8.29	565.43	5.09	16.5
		57	43.48	52.81	8.62	436.85	5.84	18.2
		58	37.97	68.33	5.25	335.11	5.62	19.6
		59	31.75	92.53	5.48	346.26	5.84	20.3
		60	35.22	70.05	4.82	415.01	6.02	15.6
