# Supplementary material for: Local community assembly mechanisms shape soil bacterial β diversity patterns along a latitudinal gradient
Source: Nat Commun. 2020 Oct 27;11:5428. doi: 10.1038/s41467-020-19228-4 (PMC7591474; doi:10.1038/s41467-020-19228-4)
Supplement: Supplementary file 4 — Supplementary Data 2 [file 41467_2020_19228_MOESM4_ESM.xlsx]

## Sheet: Supplementary Data 2
Supplementary Data 2: Example data of longitude and latitude for running R code used in forward-selection stepwise regression analysis
		plots	latitude	longitude
		1	45.3769	127.636
		2	45.4322	127.696
		3	45.4246	127.692
		4	45.4035	127.683
		5	45.373	127.646
		6	45.3767	127.632
		7	45.4181	127.669
		8	45.4212	127.672
		9	45.4185	127.66
		10	45.398	127.682
		11	45.3795	127.63
		12	45.3719	127.643
		13	45.389	127.676
		14	45.419	127.663
		15	45.4086	127.667
		16	45.3864	127.68
		17	45.4325	127.7
		18	45.4322	127.706
		19	45.4033	127.665
		20	45.4293	127.683
		21	45.4221	127.667
		22	45.3814	127.668
		23	45.374	127.653
		24	45.4145	127.668
		25	45.4056	127.666
		26	45.4201	127.68
		27	45.4244	127.669
		28	45.3875	127.647
		29	45.4055	127.673
		30	45.3948	127.644
		31	45.4302	127.679
		32	45.4257	127.705
		33	45.395	127.657
		34	45.3836	127.659
		35	45.4283	127.703
		36	45.3829	127.673
		37	45.4185	127.685
		38	45.3882	127.652
		39	45.3721	127.659
		40	45.411	127.678
		41	45.4003	127.688
		42	45.436	127.692
		43	45.4089	127.673
		44	45.3925	127.646
		45	45.4187	127.677
		46	45.4	127.679
		47	45.3742	127.661
		48	45.4235	127.697
		49	45.4305	127.689
		50	45.4152	127.658
		51	45.4071	127.675
		52	45.4189	127.688
		53	45.4204	127.683
		54	45.3841	127.648
		55	45.4327	127.691
		56	45.3794	127.663
		57	45.4061	127.685
		58	45.3984	127.659
		59	45.3988	127.652
		60	45.426	127.695
