# Supplementary material for: Local community assembly mechanisms shape soil bacterial β diversity patterns along a latitudinal gradient
Source: Nat Commun. 2020 Oct 27;11:5428. doi: 10.1038/s41467-020-19228-4 (PMC7591474; doi:10.1038/s41467-020-19228-4)
Supplement: Supplementary file 5 — Supplementary Data 3 [file 41467_2020_19228_MOESM5_ESM.xlsx]

## Sheet: Supplementary Data 3
Supplementary Data 3: Example data of spatial factors for running R code used in forward-selection stepwise regression analysis
plots	latitude	longitude	V1	V2	V3	V4	V5	V6	V7	V8	V9	V10	V11	V12	V13	V14	V15	V16	V17	V18	V19
1	45.3769	127.636	-0.0675527	-0.00709454	0.409644	-0.457433	-0.170397	0.00839583	-0.79737	-0.969565	1.42592	-1.08026	-0.340154	-0.139833	0.446274	3.4e-05	-0.11707	0.0132718	0.0314556	-0.0541435	-0.0284789
2	45.4322	127.696	-1.4083	-0.807461	-0.918426	0.336092	0.178	-0.671866	0.134405	0.127752	-0.020871	0.0988984	-0.688838	0.40834	0.0669494	0.000485619	-0.739169	-0.00965205	0.0310658	-0.316961	-0.228047
3	45.4246	127.692	-0.753304	-0.330212	-0.0294231	0.533587	-0.0352527	0.349564	0.00845067	0.0200938	0.0649738	-0.113608	1.66067	-0.796307	0.0699128	-0.00641691	-1.08836	-0.0183999	0.00945881	0.259996	0.334088
4	45.4035	127.683	1.13291	-0.785287	0.221838	0.0621199	1.78236	0.0117206	0.109004	0.00735274	-0.0651135	0.0540533	0.0305831	0.051026	0.0751844	-0.16119	-0.0571685	0.0110674	0.0478599	0.0243056	-0.0953813
5	45.373	127.646	-0.0593003	-0.00621525	0.358331	-0.410371	-0.156295	0.0106448	-0.76829	-0.197227	0.64843	0.54616	-0.0309509	0.0382254	-0.711334	-0.114314	-0.05056	-1.7874	0.131896	-0.034149	-0.0132623
6	45.3767	127.632	-0.0587812	-0.00615027	0.344562	-0.378013	-0.139773	0.00653038	-0.620431	-0.820674	1.16355	-1.00785	-0.292656	-0.129519	0.529311	0.0323046	-0.0947477	0.870902	-0.0666762	-0.0356966	-0.00929279
7	45.4181	127.669	0.161418	1.94957	-0.871556	0.0787433	0.3677	0.00180756	0.0958477	0.0527138	-0.0454914	0.0701513	-0.256134	-0.360958	-0.00633769	-0.0225366	0.00353344	0.0102419	0.0803928	-0.574146	0.058292
8	45.4212	127.672	0.00730484	1.69788	-0.191992	0.57224	0.381524	-0.0433376	0.134394	0.0365085	-0.125649	0.153039	-0.847639	-1.14868	-0.116709	-0.056896	-0.00938536	0.0125279	0.105066	-0.375588	0.037037
9	45.4185	127.66	0.189532	1.406	-1.01202	-0.418747	0.194157	0.0473283	-0.0123138	0.0210495	0.0737521	-0.0822603	0.705235	0.993382	0.153501	0.067856	-0.00857319	-0.0135024	-0.161825	0.302164	-0.530309
10	45.398	127.682	0.457022	-0.373619	0.400192	-0.188903	1.55036	0.0168256	0.0323154	-0.151419	-0.14242	0.0401261	0.168935	0.292022	0.1361	-0.878082	0.0315175	0.0518666	0.353615	-0.281614	0.767143
11	45.3795	127.63	-0.0585633	-0.00612672	0.342898	-0.375974	-0.138989	0.0064876	-0.615902	-0.814887	1.15465	-1.00093	-0.290372	-0.128513	0.525965	0.0323043	-0.0936259	0.870769	-0.0670281	-0.0349676	-0.00882185
12	45.3719	127.643	-0.0584054	-0.00611164	0.344323	-0.38262	-0.1429	0.00783358	-0.668052	-0.542135	0.908671	-0.259687	-0.155072	-0.0329887	-0.220685	-0.0779797	-0.0510062	-1.77861	0.182564	-0.0295419	-0.0245411
13	45.389	127.676	-0.058974	-0.00618287	0.359393	-0.419856	-0.1627	0.0136901	-0.477166	0.455505	-0.865595	-1.19883	-0.0584858	0.100998	-1.28159	-0.0964833	-0.11207	0.21725	-0.0948852	-0.0478901	-0.00504713
14	45.419	127.663	0.199703	1.90312	-1.17107	-0.317774	0.369691	0.0383407	0.043181	0.0236519	0.000704952	-0.00119584	0.243986	0.191962	0.0660242	0.0264651	-0.123077	-0.00795856	-0.0875142	0.401807	-0.100666
15	45.4086	127.667	1.38378	-0.512353	-0.854674	0.462277	-1.16483	-0.0112117	0.0156307	0.072965	0.0266448	-0.00226565	0.0586514	0.159511	0.0780152	-0.756179	0.0266903	0.0515474	0.334441	-0.274869	0.361982
16	45.3864	127.68	-0.0590433	-0.00619041	0.359971	-0.420643	-0.163024	0.0137258	-0.478191	0.456968	-0.867673	-1.20144	-0.0587088	0.101098	-1.28346	-0.0966012	-0.112426	0.217286	-0.0947588	-0.0480909	-0.00520981
17	45.4325	127.7	-1.30719	-0.750419	-0.852839	0.289471	0.167028	0.00991941	0.118709	0.111553	-0.038874	0.130102	-1.28519	0.816124	0.038453	0.0121136	-0.179773	-0.00555741	-0.0280729	0.342975	0.220645
18	45.4322	127.706	-0.667311	-0.375311	-0.344704	0.0857148	0.0570018	1.07766	0.00981615	0.00179769	-0.0291605	0.0558094	-0.848823	0.498097	-0.0440037	0.0113728	1.18671	0.0161203	-0.0787255	0.7963	0.483195
19	45.4033	127.665	0.815701	-0.443131	-0.292698	0.200825	-0.938068	-0.0134422	-0.0294568	-0.617921	-0.56693	0.196663	-0.184916	-0.257641	0.216501	-1.48401	-0.0825491	0.0170527	-0.164795	0.416345	-0.938716
20	45.4293	127.683	-0.541045	-0.295341	-0.177561	-0.0363291	0.0112592	-1.3788	-0.0277067	-0.0397777	0.0179228	-0.0667957	0.710095	-0.555261	-0.0574158	-0.0106576	1.51899	0.0307207	-0.0282883	0.170452	0.0284702
21	45.4221	127.667	0.0793561	1.62989	-0.804806	-0.187861	0.460228	0.0178098	0.0656935	-0.0231631	-0.0978185	0.0859604	-0.361161	-0.836429	-0.0720319	-0.0146889	-0.245224	-0.00780921	-0.0569584	0.738007	0.073579
22	45.3814	127.668	-0.0778995	-0.00830663	0.564745	-0.753497	-0.313416	0.0377941	-0.437123	1.20672	-0.780566	-0.492918	-0.154659	-0.149846	1.17994	0.116168	-0.0248849	-0.402481	0.231915	-0.0031317	-0.0325985
23	45.374	127.653	-0.0713408	-0.00753502	0.468753	-0.571944	-0.22516	0.0194381	-1.13596	0.238605	0.533895	1.51929	0.047231	0.066401	-0.904209	-0.0862924	-0.112862	-0.00505238	-0.0620538	-0.0596413	-0.0137225
24	45.4145	127.668	0.613006	0.967597	-1.17952	-0.165435	-0.381455	0.0368172	-0.0136227	0.148644	0.191975	-0.131754	0.844668	1.36469	0.177664	0.00671338	0.143479	0.0155346	0.132552	-0.705899	0.476959
25	45.4056	127.666	1.2806	-0.663779	-0.618545	0.493645	-1.07981	-0.0202132	0.0182183	0.0199268	-0.0399795	0.0411261	-0.21589	-0.315842	0.0178486	-0.792555	-0.0408881	0.0446212	0.259654	0.199204	-0.0610445
26	45.4201	127.68	-0.166016	0.799317	1.22239	1.67296	-0.140959	-0.0958892	0.110548	0.116848	0.00924559	0.0450603	-0.218719	0.170817	0.0365375	-0.00563506	0.110949	0.00679064	0.0160362	-0.112964	-0.0764582
27	45.4244	127.669	0.0480467	1.38411	-0.593527	-0.0963712	0.411571	0.0058761	0.0677491	-0.0299221	-0.11945	0.110568	-0.588608	-1.17779	-0.128064	-0.0428443	-0.239132	-0.00132332	0.0304662	0.543769	0.496419
28	45.3875	127.647	-0.0791493	-0.00876107	0.598402	-0.834971	-0.368331	0.0516955	1.7277	0.161407	0.614245	0.083509	-0.0266129	-0.00138583	-0.515912	-0.234908	-0.0776189	0.118854	-0.426889	-0.0771311	0.012545
29	45.4055	127.673	1.76341	-0.99143	-0.575646	0.571607	-0.30053	-0.0160364	0.0880571	0.0997486	-0.0139949	0.0573875	-0.226738	-0.341533	0.0126569	-0.339952	-0.0911901	0.0202301	0.0871742	0.252338	-0.276538
30	45.3948	127.644	-0.0545432	-0.0111234	0.394829	-0.492128	-0.254893	0.0209507	0.582287	-0.760979	-0.372551	0.219478	0.0365335	0.108068	-0.215175	0.719038	-0.0364281	0.2099	1.84837	0.197459	-0.154867
31	45.4302	127.679	-0.368014	-0.193978	-0.0470724	-0.0714994	-0.016107	-0.967111	-0.051214	-0.0619382	0.0214097	-0.0840757	0.846254	-0.64476	-0.0664137	-0.0115858	1.51873	0.0304396	-0.0239034	0.11077	-0.0101686
32	45.4257	127.705	-0.816864	-0.455269	-0.399939	0.191215	0.0572604	1.69789	-0.000166387	-0.00888465	-0.00480396	-0.00583865	0.0896805	-0.193738	-0.033802	-0.00660294	0.911211	0.0189912	-0.00906223	-0.0277083	-0.0812463
33	45.395	127.657	-0.0199371	-0.0289498	0.317229	-0.360124	-0.301385	0.00626393	-0.0263513	-1.38537	-1.11949	0.351871	0.0205676	0.0821398	0.279317	0.47283	-0.0606171	-0.10172	-0.736289	-0.311292	0.464591
34	45.3836	127.659	-0.0803601	-0.00864587	0.606245	-0.836383	-0.356752	0.047096	0.217072	1.09576	-0.277291	-0.0408109	-0.140264	-0.188602	1.49155	0.0457968	-0.00152255	-0.457116	-0.030007	-0.0341807	0.0141537
35	45.4283	127.703	-1.24478	-0.707787	-0.750628	0.327123	0.134596	1.54465	0.0695939	0.0603675	-0.0231433	0.065847	-0.561052	0.23856	0.00401009	-0.00119841	0.502412	0.0118718	-0.00888541	0.00779871	-0.072601
36	45.3829	127.673	-0.0712398	-0.00752907	0.471788	-0.584922	-0.233654	0.0232107	-0.59789	0.812043	-1.10265	-1.3477	-0.109962	0.0461512	-0.826999	-0.0452947	-0.122782	0.011809	0.0373237	-0.0492501	-0.0324315
37	45.4185	127.685	-0.168449	0.521262	1.26377	1.5509	-0.228581	-0.0839512	0.0726366	0.106124	0.0487386	-0.00459652	0.0762253	0.579372	0.0809428	0.0191362	0.0974203	-9.2e-05	-0.0460157	0.196173	-0.0721559
38	45.3882	127.652	-0.0911335	-0.0100852	0.712274	-1.00749	-0.444213	0.0627865	1.77525	0.471638	0.528326	0.0703184	-0.0712071	-0.0659822	0.019674	-0.215256	-0.0775566	-0.100322	-0.442413	-0.0986539	0.0237288
39	45.3721	127.659	-0.0623789	-0.00656919	0.401022	-0.487284	-0.191995	0.0170151	-0.932392	0.303457	0.337142	1.36407	0.0577218	0.0527558	-0.642796	-0.0373676	-0.0905895	0.895513	-0.135636	-0.037629	-0.00350558
40	45.411	127.678	1.04752	-0.606164	-0.291618	0.327054	-0.0498629	-0.00913336	0.0594589	0.305962	0.235817	-0.0486751	-0.154901	-0.279534	-0.190168	1.67891	-0.0244425	-0.0872789	-0.51134	0.117568	-0.241535
41	45.4003	127.688	0.600595	-0.476511	0.43618	-0.177075	1.86512	0.0189297	0.056792	-0.118521	-0.124978	0.0422357	0.166695	0.278436	0.117133	-0.437498	0.0126798	0.0195566	0.0990478	-0.198367	0.214089
42	45.436	127.692	-0.979544	-0.559048	-0.60557	0.157717	0.116645	-1.28272	0.0904762	0.0857646	-0.018398	0.0785689	-0.696961	0.482447	0.0435989	0.00749326	-0.690069	-0.0144791	0.00507879	-0.00272985	0.0325532
43	45.4089	127.673	1.42911	-0.547248	-0.853696	0.494201	-0.958272	-0.0103294	0.0418745	0.346592	0.274036	-0.0789837	0.0624565	0.140937	-0.0747961	0.610718	0.0516022	-0.00169	0.130484	-0.46313	0.912458
44	45.3925	127.646	-0.0768506	-0.00937314	0.577563	-0.792743	-0.358851	0.0465055	1.51213	-0.128498	0.334658	0.141023	-0.00549284	0.0442192	-0.468055	0.218777	-0.0738274	0.22	1.24055	0.1994	-0.39424
45	45.4187	127.677	-0.0983767	1.06718	0.83124	1.39226	-0.00472751	-0.101558	0.126062	0.108583	-0.0282966	0.0880864	-0.561358	-0.0797051	-0.00577516	-0.0269728	0.375639	0.0209906	0.116605	-1.2497	-0.487803
46	45.4	127.679	0.872038	-0.633695	0.325657	-0.0561678	1.80254	0.0150791	0.0806762	-0.0913097	-0.130334	0.0601577	0.094777	0.162658	0.123041	-0.592305	-0.0289934	0.0303241	0.153879	-0.0383095	0.0112489
47	45.3742	127.661	-0.0744972	-0.00789969	0.512639	-0.651843	-0.262824	0.026525	-1.08383	0.638033	0.221113	1.47986	0.0209141	-0.00700421	-0.106738	0.0241858	-0.0948109	0.911004	-0.0293496	-0.0312965	-0.0224716
48	45.4235	127.697	-0.836688	-0.451246	-0.339961	0.293094	0.0367486	1.51788	-0.000153217	-0.00305956	0.0246914	-0.0603043	0.937615	-0.663855	0.00923325	-0.0143907	-0.184663	0.00166058	0.0406937	-0.389388	-0.200321
49	45.4305	127.689	-1.26092	-0.699972	-0.646681	0.291694	0.100432	-1.54487	0.0616869	0.0528411	0.0297948	-0.0457901	0.974343	-0.668049	0.0307133	-0.0162912	0.0413219	0.00858413	0.0279576	-0.196764	-0.0692047
50	45.4152	127.658	0.150832	0.825621	-0.677137	-0.393088	0.00911581	0.0421956	-0.0567239	0.0121966	0.116486	-0.130175	0.900928	1.40377	0.180795	0.0829374	0.104455	-0.0145842	-0.173307	0.188801	-0.635254
51	45.4071	127.675	1.65027	-0.926321	-0.543145	0.551662	-0.158769	-0.0141524	0.0995746	0.337317	0.213308	-0.0196987	-0.198115	-0.319376	-0.128534	0.968377	-0.0586439	-0.0352112	-0.162665	0.0856156	-0.0775974
52	45.4189	127.688	-0.268561	0.292501	1.08453	1.3499	-0.233706	0.0274117	0.0391822	0.0791548	0.0764238	-0.067175	0.794348	0.328061	0.10736	0.0276639	-0.578002	-0.0191561	-0.103866	1.17623	0.583721
53	45.4204	127.683	-0.168463	0.525474	1.26703	1.55719	-0.228286	-0.0848622	0.0735396	0.106836	0.0482756	-0.00358216	0.0679316	0.578069	0.0805067	0.018728	0.105411	0.000278158	-0.0439313	0.16928	-0.0870446
54	45.3841	127.648	-0.066867	-0.00722185	0.482172	-0.659749	-0.286487	0.0399329	1.30222	0.197327	0.510279	0.0390504	-0.0245418	-0.0166793	-0.344384	-0.325981	-0.0425894	0.0116532	-1.10346	-0.207827	0.331723
55	45.4327	127.691	-1.07452	-0.612591	-0.648396	0.153784	0.120784	-1.63329	0.0843813	0.0757906	-0.0129394	0.0584408	-0.465309	0.288254	0.023943	0.00292608	-0.00111222	0.000240239	-0.00936081	0.10102	0.0518341
56	45.3794	127.663	-0.078482	-0.00837472	0.573704	-0.769595	-0.320702	0.0387576	-0.567537	1.15871	-0.374487	0.39645	-0.112202	-0.170079	1.45898	0.146013	-0.0108886	0.0318201	0.194858	0.00874618	-0.0238864
57	45.4061	127.685	0.944055	-0.658591	0.19351	0.0523703	1.46634	0.00898937	0.091137	0.110908	0.053924	0.00841401	-0.00380249	-0.0337628	-0.0487556	1.03956	-0.0410727	-0.0657336	-0.46476	0.125794	-0.686165
58	45.3984	127.659	0.105113	-0.0988926	0.261306	-0.318304	-0.507123	0.00302812	-0.0340426	-1.5641	-1.29045	0.412773	-0.0383986	-0.00572684	0.357053	-0.132517	-0.0985195	-0.0935992	-0.823044	-0.0452168	-0.273173
59	45.3988	127.652	-0.0284632	-0.0305208	0.392694	-0.463449	-0.355772	0.0113252	0.130904	-1.59617	-1.22565	0.417343	0.0323787	0.119177	0.201033	0.768523	-0.0767595	-0.000862798	0.257703	-0.183519	0.343899
60	45.426	127.695	-1.44921	-0.808897	-0.80796	0.489136	0.13439	0.976429	0.0852466	0.0802985	0.0160407	-0.00468546	0.62447	-0.476382	0.0584189	-0.0159559	-0.597503	-0.00169718	0.0576073	-0.500931	-0.260551
