# Supplementary material for: Local community assembly mechanisms shape soil bacterial β diversity patterns along a latitudinal gradient
Source: Nat Commun. 2020 Oct 27;11:5428. doi: 10.1038/s41467-020-19228-4 (PMC7591474; doi:10.1038/s41467-020-19228-4)
Supplement: Supplementary file 6 — Supplementary Data 4 [file 41467_2020_19228_MOESM6_ESM.xlsx]

## Sheet: Supplementary Data 4
Supplementary Data 4: Example data of β deviation for running R code used in forward-selection stepwise regression analysis
		plots	β deviation
		1	31.4354
		2	201.827
		3	104.062
		4	26.0521
		5	9.36335
		6	11.6845
		7	15.5588
		8	65.4532
		9	23.9671
		10	103.151
		11	45.8113
		12	93.3697
		13	155.371
		14	108.809
		15	118.655
		16	88.1269
		17	123.56
		18	180.985
		19	136.11
		20	163.271
		21	106.694
		22	42.4111
		23	32.0743
		24	72.9891
		25	68.696
		26	58.7197
		27	92.0199
		28	34.483
		29	23.1603
		30	38.262
		31	43.8705
		32	53.1602
		33	38.1983
		34	41.7949
		35	123.384
		36	43.8942
		37	85.5075
		38	20.2696
		39	50.8188
		40	66.9183
		41	38.027
		42	115.295
		43	55.4887
		44	36.1654
		45	41.7979
		46	118.526
		47	9.01859
		48	40.3929
		49	23.5986
		50	78.831
		51	88.416
		52	17.2036
		53	43.5803
		54	93.4055
		55	102.17
		56	89.8083
		57	108.333
		58	67.6347
		59	93.101
		60	182.184
