# Supplementary material for: Local community assembly mechanisms shape soil bacterial β diversity patterns along a latitudinal gradient
Source: Nat Commun. 2020 Oct 27;11:5428. doi: 10.1038/s41467-020-19228-4 (PMC7591474; doi:10.1038/s41467-020-19228-4)
Supplement: Supplementary file 8 — Source Data [file 41467_2020_19228_MOESM8_ESM.xlsx]

## Sheet: Fig.1 Supplementary Fig.1 
		latitude	longitude
		18.7403	108.924
		18.7089	108.916
		18.6957	108.936
		18.7098	108.927
		18.7412	108.905
		18.7189	108.899
Figure 1		18.733	108.928
		18.726	108.897
		18.7384	108.87
		18.7199	108.903
Supplementary Figure 1		18.7268	108.871
		18.7293	108.874
		18.6905	108.933
		18.7358	108.868
		18.7244	108.87
		18.7106	108.937
		18.7142	108.933
		18.7316	108.875
		18.7339	108.924
		18.7174	108.92
		18.742	108.916
		18.7432	108.902
		18.7285	108.881
		18.7169	108.905
		18.7367	108.875
		18.7502	108.899
		18.7311	108.917
		18.7265	108.915
		18.739	108.879
		18.7412	108.913
		18.734	108.919
		18.7333	108.867
		18.7013	108.929
		18.6984	108.947
		18.7488	108.893
		18.7436	108.897
		18.7328	108.913
		18.7352	108.88
		18.7372	108.906
		18.7046	108.932
		18.719	108.894
		18.6931	108.943
		18.7009	108.944
		18.728	108.884
		18.7247	108.874
		18.7439	108.895
		18.7388	108.876
		18.7216	108.907
		18.7512	108.896
		18.7121	108.911
		18.7235	108.895
		18.7266	108.877
		18.7286	108.907
		18.7311	108.923
		18.74	108.883
		18.7371	108.884
		18.7379	108.91
		18.7335	108.871
		18.7354	108.908
		18.7449	108.907
		23.1439	112.508
		23.1877	112.536
		23.1926	112.531
		23.2018	112.534
		23.167	112.544
		23.1525	112.526
		23.1837	112.543
		23.1704	112.526
		23.2005	112.543
		23.1968	112.532
		23.1924	112.534
		23.1475	112.519
		23.1672	112.529
		23.2051	112.543
		23.1468	112.512
		23.1945	112.539
		23.1809	112.529
		23.1972	112.535
		23.1902	112.538
		23.1633	112.532
		23.1716	112.539
		23.2068	112.539
		23.1805	112.545
		23.1592	112.516
		23.1675	112.525
		23.1663	112.54
		23.1738	112.539
		23.1499	112.523
		23.1838	112.537
		23.1533	112.522
		23.1673	112.542
		23.1552	112.514
		23.1768	112.53
		23.1693	112.541
		23.1917	112.537
		23.1609	112.533
		23.1843	112.534
		23.1791	112.523
		23.1547	112.517
		23.2087	112.544
		23.1732	112.545
		23.1575	112.532
		23.1446	112.515
		23.1619	112.521
		23.1702	112.522
		23.1549	112.52
		23.18	112.541
		23.1509	112.511
		23.203	112.537
		23.1999	112.539
		23.1686	112.54
		23.1789	112.528
		23.1621	112.528
		23.1795	112.526
		23.1566	112.526
		23.1624	112.524
		23.1504	112.516
		23.1924	112.541
		23.1662	112.52
		23.1741	112.541
		29.7912	110.102
		29.7912	110.095
		29.7838	110.082
		29.7715	110.089
		29.7482	110.06
		29.7842	110.106
		29.7922	110.089
		29.7832	110.109
		29.767	110.091
		29.793	110.1
		29.7564	110.072
		29.7456	110.074
		29.7639	110.088
		29.7691	110.093
		29.7865	110.09
		29.7928	110.093
		29.7583	110.079
		29.7729	110.086
		29.7836	110.105
		29.7507	110.071
		29.7873	110.102
		29.7514	110.078
		29.7846	110.115
		29.7893	110.085
		29.7685	110.079
		29.7677	110.077
		29.7887	110.09
		29.7509	110.059
		29.7864	110.083
		29.7716	110.091
		29.7525	110.075
		29.7492	110.074
		29.785	110.082
		29.7435	110.071
		29.7453	110.064
		29.7699	110.083
		29.7511	110.063
		29.7403	110.072
		29.7853	110.098
		29.7865	110.085
		29.7428	110.074
		29.7652	110.085
		29.7569	110.068
		29.785	110.108
		29.7934	110.096
		29.7948	110.102
		29.7873	110.114
		29.7628	110.085
		29.7623	110.08
		29.7582	110.077
		29.7478	110.077
		29.7859	110.1
		29.7834	110.112
		29.7685	110.095
		29.7914	110.091
		29.7952	110.095
		29.7876	110.111
		29.7885	110.088
		29.7805	110.108
		29.7551	110.07
		31.3111	110.497
		31.3043	110.474
		31.3529	110.496
		31.3119	110.484
		31.3385	110.504
		31.3519	110.493
		31.3183	110.502
		31.3101	110.474
		31.3139	110.473
		31.2895	110.478
		31.3332	110.487
		31.332	110.488
		31.2995	110.481
		31.3154	110.5
		31.3161	110.507
		31.3156	110.475
		31.3569	110.496
		31.2828	110.477
		31.3443	110.507
		31.3484	110.497
		31.3033	110.485
		31.3129	110.486
		31.3141	110.491
		31.3203	110.505
		31.3315	110.48
		31.3172	110.479
		31.2994	110.484
		31.3418	110.507
		31.294	110.481
		31.34	110.511
		31.2851	110.481
		31.3003	110.486
		31.3543	110.498
		31.3376	110.506
		31.3543	110.493
		31.3294	110.482
		31.2862	110.478
		31.3251	110.472
		31.3526	110.491
		31.3024	110.477
		31.2833	110.473
		31.2943	110.477
		31.3233	110.474
		31.3278	110.475
		31.2891	110.486
		31.3564	110.497
		31.3251	110.491
		31.3262	110.494
		31.3174	110.489
		31.3576	110.495
		31.3383	110.512
		31.3198	110.491
		31.3344	110.49
		31.3045	110.487
		31.3272	110.473
		31.325	110.476
		31.3136	110.504
		31.3015	110.48
		31.3325	110.482
		31.3159	110.477
		33.5006	111.933
		33.4698	111.893
		33.4984	111.892
		33.5028	111.934
		33.5027	111.887
		33.4873	111.879
		33.501	111.892
		33.4772	111.879
		33.5007	111.885
		33.5173	111.931
		33.5016	111.935
		33.5042	111.924
		33.4795	111.89
		33.5052	111.927
		33.4742	111.877
		33.4957	111.883
		33.484	111.893
		33.4943	111.926
		33.5022	111.904
		33.4971	111.885
		33.4973	111.923
		33.4986	111.89
		33.4722	111.895
		33.4849	111.875
		33.4833	111.871
		33.4901	111.915
		33.5043	111.914
		33.5116	111.927
		33.4919	111.873
		33.473	111.88
		33.4936	111.928
		33.4872	111.919
		33.5124	111.932
		33.4993	111.902
		33.5039	111.931
		33.4972	111.909
		33.4995	111.899
		33.4907	111.912
		33.4832	111.875
		33.4938	111.877
		33.4968	111.929
		33.4913	111.909
		33.4774	111.884
		33.491	111.897
		33.5054	111.904
		33.5131	111.935
		33.488	111.892
		33.4751	111.891
		33.497	111.919
		33.4795	111.877
		33.4863	111.875
		33.4906	111.905
		33.5156	111.928
		33.5154	111.933
		33.4969	111.925
		33.4909	111.918
		33.5027	111.9
		33.509	111.929
		33.5029	111.917
		33.4983	111.906
		36.6225	112.131
		36.6709	112.09
		36.6308	112.105
		36.6444	112.062
		36.6585	112.088
		36.6613	112.074
		36.6818	112.083
		36.6266	112.11
		36.677	112.075
		36.6271	112.128
		36.6354	112.096
		36.6256	112.134
		36.6491	112.122
		36.6219	112.122
		36.6306	112.111
		36.6517	112.105
		36.6407	112.116
		36.6673	112.071
		36.6481	112.091
		36.649	112.081
		36.6231	112.127
		36.6555	112.079
		36.6533	112.11
		36.6616	112.1
		36.6202	112.136
		36.6433	112.065
		36.6377	112.105
		36.6652	112.084
		36.6172	112.138
		36.667	112.074
		36.6532	112.067
		36.6509	112.094
		36.6321	112.123
		36.6314	112.131
		36.6304	112.114
		36.6588	112.084
		36.6452	112.116
		36.6489	112.118
		36.6592	112.095
		36.664	112.086
		36.6263	112.123
		36.6488	112.112
		36.6497	112.067
		36.6811	112.073
		36.6392	112.121
		36.6733	112.085
		36.6578	112.101
		36.6211	112.141
		36.6199	112.127
		36.6501	112.084
		36.6753	112.071
		36.6469	112.068
		36.6536	112.09
		36.6625	112.089
		36.6645	112.077
		36.6327	112.127
		36.6461	112.063
		36.6513	112.077
		36.6148	112.14
		36.6471	112.061
		39.9391	115.424
		39.9291	115.433
		39.9806	115.432
		39.9765	115.43
		39.9432	115.43
		39.9428	115.428
		39.9563	115.425
		39.9409	115.431
		39.9706	115.423
		39.9629	115.428
		39.9594	115.434
		39.9691	115.433
		39.9712	115.431
		39.9421	115.43
		39.9691	115.437
		39.9674	115.423
		39.9412	115.42
		39.9288	115.425
		39.9341	115.413
		39.9902	115.434
		39.9841	115.428
		39.9903	115.44
		39.9409	115.429
		39.954	115.429
		39.961	115.424
		39.9803	115.436
		39.9437	115.423
		39.9826	115.428
		39.9679	115.435
		39.9249	115.411
		39.9212	115.406
		39.9757	115.425
		39.9554	115.432
		39.9311	115.433
		39.9921	115.437
		39.9821	115.44
		39.9732	115.432
		39.9816	115.434
		39.9769	115.432
		39.9611	115.431
		39.9428	115.426
		39.9328	115.426
		39.9858	115.429
		39.9671	115.425
		39.9282	115.417
		39.9775	115.425
		39.9583	115.437
		39.9676	115.439
		39.9292	115.408
		39.9303	115.42
		39.9928	115.442
		39.9374	115.428
		39.9295	115.412
		39.9842	115.437
		39.9719	115.422
		39.9547	115.436
		39.9884	115.432
		39.9586	115.422
		39.9543	115.421
		39.9335	115.424
		42.3533	128.128
		42.3663	128.126
		42.3757	128.123
		42.381	128.106
		42.3971	128.089
		42.3277	128.102
		42.3536	128.104
		42.3445	128.117
		42.3863	128.089
		42.3772	128.127
		42.3937	128.088
		42.338	128.117
		42.3904	128.097
		42.3876	128.13
		42.3619	128.108
		42.3438	128.11
		42.3876	128.125
		42.3936	128.094
		42.3252	128.129
		42.3214	128.129
		42.3835	128.138
		42.345	128.127
		42.316	128.132
		42.3315	128.127
		42.3881	128.095
		42.3227	128.131
		42.3291	128.097
		42.3249	128.132
		42.3917	128.134
		42.3134	128.11
		42.3162	128.119
		42.3863	128.14
		42.3908	128.084
		42.3168	128.104
		42.3123	128.101
		42.3742	128.1
		42.3376	128.129
		42.3492	128.104
		42.3211	128.111
		42.3971	128.085
		42.3841	128.126
		42.3356	128.126
		42.3563	128.102
		42.3327	128.097
		42.3197	128.129
		42.4001	128.092
		42.3514	128.116
		42.3837	128.141
		42.327	128.123
		42.3337	128.13
		42.3761	128.105
		42.3849	128.109
		42.339	128.112
		42.3821	128.112
		42.3425	128.132
		42.3718	128.105
		42.3192	128.116
		42.3477	128.132
		42.3907	128.089
		42.3805	128.133
		45.3769	127.636
		45.4322	127.696
		45.4246	127.692
		45.4035	127.683
		45.373	127.646
		45.3767	127.632
		45.4181	127.669
		45.4212	127.672
		45.4185	127.66
		45.398	127.682
		45.3795	127.63
		45.3719	127.643
		45.389	127.676
		45.419	127.663
		45.4086	127.667
		45.3864	127.68
		45.4325	127.7
		45.4322	127.706
		45.4033	127.665
		45.4293	127.683
		45.4221	127.667
		45.3814	127.668
		45.374	127.653
		45.4145	127.668
		45.4056	127.666
		45.4201	127.68
		45.4244	127.669
		45.3875	127.647
		45.4055	127.673
		45.3948	127.644
		45.4302	127.679
		45.4257	127.705
		45.395	127.657
		45.3836	127.659
		45.4283	127.703
		45.3829	127.673
		45.4185	127.685
		45.3882	127.652
		45.3721	127.659
		45.411	127.678
		45.4003	127.688
		45.436	127.692
		45.4089	127.673
		45.3925	127.646
		45.4187	127.677
		45.4	127.679
		45.3742	127.661
		45.4235	127.697
		45.4305	127.689
		45.4152	127.658
		45.4071	127.675
		45.4189	127.688
		45.4204	127.683
		45.3841	127.648
		45.4327	127.691
		45.3794	127.663
		45.4061	127.685
		45.3984	127.659
		45.3988	127.652
		45.426	127.695
		47.1673	128.853
		47.1594	128.87
		47.1849	128.898
		47.1974	128.877
		47.2035	128.88
		47.1742	128.858
		47.1644	128.872
		47.2062	128.896
		47.1645	128.891
		47.1269	128.852
		47.1647	128.902
		47.1623	128.895
		47.146	128.881
		47.1684	128.874
		47.1822	128.902
		47.1604	128.892
		47.203	128.903
		47.1674	128.905
		47.1302	128.862
		47.2081	128.888
		47.1983	128.872
		47.1701	128.877
		47.1953	128.888
		47.1934	128.899
		47.2108	128.891
		47.2027	128.873
		47.1291	128.873
		47.1892	128.891
		47.1909	128.874
		47.2019	128.896
		47.1697	128.9
		47.1329	128.859
		47.2118	128.883
		47.1272	128.859
		47.1791	128.879
		47.1594	128.863
		47.1496	128.845
		47.1918	128.905
		47.1465	128.86
		47.1743	128.884
		47.1464	128.886
		47.1616	128.854
		47.1772	128.91
		47.1458	128.848
		47.1257	128.87
		47.1787	128.885
		47.1853	128.902
		47.1326	128.843
		47.1775	128.905
		47.1239	128.852
		47.148	128.868
		47.1794	128.909
		47.1785	128.889
		47.1315	128.867
		47.1925	128.884
		47.163	128.867
		47.1763	128.876
		47.1709	128.87
		47.1545	128.847
		47.1952	128.895
		53.4506	122.331
		53.4648	122.331
		53.445	122.307
		53.4297	122.228
		53.4487	122.327
		53.4469	122.315
		53.4605	122.342
		53.4369	122.261
		53.4601	122.337
		53.4571	122.295
		53.4099	122.239
		53.4282	122.276
		53.4674	122.313
		53.4416	122.31
		53.4309	122.25
		53.4638	122.342
		53.4282	122.262
		53.4684	122.325
		53.4323	122.29
		53.4398	122.231
		53.4414	122.303
		53.4208	122.255
		53.4559	122.303
		53.4355	122.248
		53.4422	122.262
		53.4664	122.321
		53.4168	122.231
		53.4596	122.328
		53.4334	122.219
		53.4456	122.3
		53.4443	122.318
		53.4668	122.336
		53.4701	122.33
		53.4524	122.311
		53.4512	122.322
		53.4569	122.33
		53.4532	122.269
		53.457	122.308
		53.4607	122.317
		53.4424	122.276
		53.4245	122.259
		53.4345	122.279
		53.4516	122.29
		53.4499	122.27
		53.4449	122.267
		53.4506	122.284
		53.4669	122.305
		53.4588	122.323
		53.4453	122.284
		53.4526	122.333
		53.4173	122.242
		53.4204	122.223
		53.4371	122.287
		53.4284	122.241
		53.4528	122.296
		53.4384	122.311
		53.4451	122.252
		53.4422	122.292
		53.4692	122.316
		53.4447	122.235

## Sheet: Fig.3Supplementary Fig.2,3,9,10
	latitude	α-diversity		latitude	β-diversity		latitude	γ-diversity		latitude	α-diversity		latitude	β-diversity
	18	1743		18	0.40143		18	6978		18	978		18	0.40143
	18	1638		18	0.33856		23	3857		18	1056		18	0.33856
	18	1629		18	0.34298		29	8049		18	1071		18	0.34298
	18	1455		18	0.34876		31	9407		18	1137		18	0.34876
	18	1746		18	0.33795		33	9026		18	1152		18	0.33795
Figure 3a	18	2169	Figure 3b	18	0.36099	Figure 3c	36	8328		18	1155		18	0.36099
	18	1761		18	0.28591	Supplementary Figure 3c	39	8618		18	1191		18	0.28591
	18	1647		18	0.26505		42	8965	Supplementary Figure 2a	18	1197	Supplementary Figure 2b	18	0.26505
	18	1986		18	0.38554	Supplementary Figure 10	45	8147		18	1215		18	0.38554
	18	2076		18	0.49961		47	8713		18	1218		18	0.49961
Supplementary Figure 3a	18	2550	Supplementary Figure 3b	18	0.47143		53	7586		18	1221		18	0.47143
	18	1692		18	0.38921					18	1230		18	0.38921
	18	1854		18	0.32977					18	1236		18	0.32977
	18	1983		18	0.27358					18	1245		18	0.27358
Supplementary Figure 9a	18	1833	Supplementary Figure 9b	18	0.34148					18	1248		18	0.34148
	18	2142		18	0.49554					18	1266		18	0.49554
	18	1674		18	0.44427					18	1278		18	0.44427
	18	1719		18	0.27214					18	1305		18	0.27214
	18	1908		18	0.32434					18	1317		18	0.32434
	18	1452		18	0.44081					18	1323		18	0.44081
	18	1137		18	0.33168					18	1332		18	0.33168
	18	1230		18	0.40791					18	1344		18	0.40791
	18	1152		18	0.30887					18	1359		18	0.30887
	18	1248		18	0.25703					18	1371		18	0.25703
	18	1056		18	0.29437					18	1377		18	0.29437
	18	1215		18	0.46056					18	1380		18	0.46056
	18	1071		18	0.3635					18	1380		18	0.3635
	18	978		18	0.26892					18	1389		18	0.26892
	18	1155		18	0.35543					18	1404		18	0.35543
	18	1191		18	0.28177					18	1413		18	0.28177
	18	1197		18	0.26378					18	1413		18	0.26378
	18	1470		18	0.26445					18	1437		18	0.26445
	18	1266		18	0.3868					18	1446		18	0.3868
	18	1437		18	0.29953					18	1452		18	0.29953
	18	1359		18	0.27412					18	1452		18	0.27412
	18	1344		18	0.30614					18	1455		18	0.30614
	18	1323		18	0.29491					18	1470		18	0.29491
	18	1446		18	0.21585					18	1485		18	0.21585
	18	1236		18	0.29752					18	1509		18	0.29752
	18	1218		18	0.39472					18	1509		18	0.39472
	18	1305		18	0.31721					18	1578		18	0.31721
	18	1278		18	0.2666					18	1605		18	0.2666
	18	1317		18	0.30715					18	1629		18	0.30715
	18	1380		18	0.37808					18	1638		18	0.37808
	18	1413		18	0.2918					18	1647		18	0.2918
	18	1413		18	0.27864					18	1674		18	0.27864
	18	1509		18	0.33843					18	1692		18	0.33843
	18	1389		18	0.44932					18	1719		18	0.44932
	18	1377		18	0.46575					18	1743		18	0.46575
	18	1578		18	0.29919					18	1746		18	0.29919
	18	1371		18	0.31342					18	1761		18	0.31342
	18	1452		18	0.39899					18	1833		18	0.39899
	18	1485		18	0.2929					18	1854		18	0.2929
	18	1404		18	0.27347					18	1908		18	0.27347
	18	1605		18	0.29203					18	1983		18	0.29203
	18	1509		18	0.44353					18	1986		18	0.44353
	18	1245		18	0.46532					18	2076		18	0.46532
	18	1221		18	0.30165					18	2142		18	0.30165
	18	1380		18	0.25273					18	2169		18	0.25273
	18	1332		18	0.25813					23	1008		18	0.25813
	23	1374		23	0.29962					23	1032		23	0.29962
	23	1314		23	0.23929					23	1074		23	0.23929
	23	1440		23	0.24386					23	1089		23	0.24386
	23	1233		23	0.34947					23	1095		23	0.34947
	23	1095		23	0.24091					23	1095		23	0.24091
	23	1188		23	0.36748					23	1128		23	0.36748
	23	1191		23	0.31027					23	1143		23	0.31027
	23	1305		23	0.25748					23	1161		23	0.25748
	23	1434		23	0.36636					23	1167		23	0.36636
	23	1215		23	0.24791					23	1188		23	0.24791
	23	1143		23	0.38973					23	1191		23	0.38973
	23	1272		23	0.22756					23	1200		23	0.22756
	23	1260		23	0.3794					23	1215		23	0.3794
	23	1257		23	0.35163					23	1218		23	0.35163
	23	1128		23	0.29823					23	1221		23	0.29823
	23	1305		23	0.2987					23	1233		23	0.2987
	23	1257		23	0.23192					23	1233		23	0.23192
	23	1167		23	0.22947					23	1239		23	0.22947
	23	1263		23	0.2884					23	1245		23	0.2884
	23	1089		23	0.38063					23	1254		23	0.38063
	23	1392		23	0.22479					23	1257		23	0.22479
	23	1437		23	0.23749					23	1257		23	0.23749
	23	1545		23	0.259					23	1260		23	0.259
	23	1245		23	0.19308					23	1263		23	0.19308
	23	1458		23	0.19338					23	1269		23	0.19338
	23	1302		23	0.23161					23	1272		23	0.23161
	23	1314		23	0.24899					23	1302		23	0.24899
	23	1347		23	0.25342					23	1302		23	0.25342
	23	1074		23	0.21086					23	1302		23	0.21086
	23	1359		23	0.20268					23	1305		23	0.20268
	23	1380		23	0.20726					23	1305		23	0.20726
	23	1428		23	0.24992					23	1314		23	0.24992
	23	1161		23	0.25473					23	1314		23	0.25473
	23	1269		23	0.19459					23	1320		23	0.19459
	23	1473		23	0.22512					23	1323		23	0.22512
	23	1482		23	0.29234					23	1329		23	0.29234
	23	1362		23	0.23708					23	1347		23	0.23708
	23	1446		23	0.24157					23	1353		23	0.24157
	23	1425		23	0.52942					23	1359		23	0.24902
	23	1353		23	0.24902					23	1362		23	0.3869
	23	1239		23	0.3869					23	1371		23	0.34858
	23	1200		23	0.34858					23	1374		23	0.20111
	23	1254		23	0.20111					23	1377		23	0.34049
	23	1371		23	0.34049					23	1380		23	0.23105
	23	1095		23	0.23105					23	1392		23	0.28847
	23	1032		23	0.28847					23	1395		23	0.21905
	23	1233		23	0.21905					23	1425		23	0.2289
	23	1395		23	0.2289					23	1425		23	0.24626
	23	1218		23	0.24626					23	1428		23	0.23363
	23	1008		23	0.23363					23	1434		23	0.26874
	23	1545		23	0.26874					23	1437		23	0.25461
	23	1377		23	0.25461					23	1440		23	0.28795
	23	1320		23	0.28795					23	1446		23	0.21736
	23	1329		23	0.21736					23	1458		23	0.21631
	23	1425		23	0.21631					23	1473		23	0.30893
	23	1302		23	0.30893					23	1482		23	0.20579
	23	1221		23	0.20579					23	1494		23	0.32223
	23	1323		23	0.32223					23	1545		23	0.29562
	23	1302		23	0.29562					23	1545		23	0.28977
	23	1494		23	0.28977					29	2070		29	0.37554
	29	1209		29	0.37554					29	2124		29	0.37772
	29	1509		29	0.37772					29	2190		29	0.37731
	29	1608		29	0.37731					29	2214		29	0.32155
	29	2070		29	0.32155					29	2223		29	0.35261
	29	2124		29	0.35261					29	2247		29	0.27029
	29	2190		29	0.27029					29	2298		29	0.31897
	29	2214		29	0.31897					29	2328		29	0.33173
	29	2223		29	0.33173					29	2331		29	0.33664
	29	2247		29	0.33664					29	2334		29	0.35067
	29	2298		29	0.35067					29	2340		29	0.3115
	29	2328		29	0.3115					29	2340		29	0.29279
	29	2331		29	0.29279					29	2346		29	0.33439
	29	2334		29	0.33439					29	2364		29	0.37293
	29	2340		29	0.37293					29	2367		29	0.30059
	29	2340		29	0.30059					29	2370		29	0.36356
	29	2346		29	0.36356					29	2385		29	0.38256
	29	2364		29	0.38256					29	2394		29	0.46401
	29	2367		29	0.46401					29	2418		29	0.35929
	29	2370		29	0.35929					29	2418		29	0.36459
	29	2385		29	0.36459					29	2421		29	0.28059
	29	2394		29	0.28059					29	2427		29	0.27892
	29	2418		29	0.27892					29	2436		29	0.36485
	29	2418		29	0.36485					29	2436		29	0.35986
	29	2421		29	0.35986					29	2469		29	0.39403
	29	2427		29	0.39403					29	2499		29	0.33635
	29	2436		29	0.33635					29	2505		29	0.27446
	29	2436		29	0.27446					29	2508		29	0.37318
	29	2469		29	0.37318					29	2523		29	0.38271
	29	2499		29	0.38271					29	2523		29	0.35122
	29	2505		29	0.35122					29	2541		29	0.30321
	29	2508		29	0.48236					29	2565		29	0.31533
	29	2523		29	0.30321					29	2589		29	0.32972
	29	2523		29	0.31533					29	2598		29	0.33798
	29	2541		29	0.32972					29	2604		29	0.26124
	29	2565		29	0.33798					29	2631		29	0.28249
	29	2589		29	0.26124					29	2631		29	0.30021
	29	2598		29	0.28249					29	2652		29	0.30844
	29	2604		29	0.30021					29	2691		29	0.41905
	29	2631		29	0.30844					29	2697		29	0.34666
	29	2631		29	0.41905					29	2718		29	0.38946
	29	2652		29	0.34666					29	2748		29	0.3474
	29	2691		29	0.38946					29	2769		29	0.31852
	29	2697		29	0.3474					29	2811		29	0.40497
	29	2718		29	0.31852					29	2847		29	0.40926
	29	2748		29	0.40497					29	2856		29	0.31994
	29	2769		29	0.40926					29	2880		29	0.44351
	29	2811		29	0.31994					29	2889		29	0.31066
	29	2847		29	0.44351					29	2901		29	0.37475
	29	2856		29	0.31066					29	2958		29	0.41658
	29	2880		29	0.37475					29	2985		29	0.34445
	29	2889		29	0.41658					29	3006		29	0.39028
	29	2901		29	0.34445					29	3081		29	0.35966
	29	2958		29	0.39028					29	3123		29	0.2962
	29	2985		29	0.35966					29	3147		29	0.30588
	29	3006		29	0.48427					29	3192		29	0.27761
	29	3081		29	0.2962					29	3351		29	0.33847
	29	3123		29	0.30588					31	2472		29	0.2991
	29	3147		29	0.27761					31	2634		31	0.38233
	29	3192		29	0.33847					31	2649		31	0.39546
	29	3351		29	0.2991					31	2658		31	0.42121
	31	3201		31	0.38233					31	2667		31	0.37764
	31	2385		31	0.39546					31	2668		31	0.42264
	31	3114		31	0.42121					31	2721		31	0.43975
	31	3123		31	0.37764					31	2724		31	0.44221
	31	3216		31	0.42264					31	2733		31	0.43863
	31	3042		31	0.43975					31	2760		31	0.38266
	31	3138		31	0.44221					31	2763		31	0.42045
	31	2946		31	0.43863					31	2765		31	0.44079
	31	3177		31	0.38266					31	2775		31	0.39466
	31	1581		31	0.42045					31	2778		31	0.4459
	31	3240		31	0.44079					31	2782		31	0.47659
	31	2979		31	0.39466					31	2784		31	0.45734
	31	3030		31	0.4459					31	2793		31	0.44041
	31	2919		31	0.47659					31	2803		31	0.45585
	31	2922		31	0.45734					31	2805		31	0.45718
	31	2997		31	0.44041					31	2812		31	0.48192
	31	2970		31	0.45585					31	2836		31	0.461
	31	2988		31	0.45718					31	2838		31	0.37681
	31	2856		31	0.48192					31	2838		31	0.37026
	31	2997		31	0.461					31	2839		31	0.36315
	31	3015		31	0.37681					31	2850		31	0.42133
	31	2865		31	0.37026					31	2856		31	0.3813
	31	2874		31	0.36315					31	2856		31	0.33626
	31	2805		31	0.42133					31	2856		31	0.44434
	31	2874		31	0.3813					31	2859		31	0.34062
	31	2778		31	0.33626					31	2865		31	0.32432
	31	2763		31	0.44434					31	2874		31	0.32717
	31	2793		31	0.34062					31	2874		31	0.33833
	31	2784		31	0.32432					31	2901		31	0.40967
	31	2724		31	0.32717					31	2902		31	0.42354
	31	2775		31	0.33833					31	2919		31	0.35656
	31	2634		31	0.40967					31	2922		31	0.33637
	31	3078		31	0.42354					31	2946		31	0.32464
	31	2658		31	0.35656					31	2970		31	0.33697
	31	3096		31	0.33637					31	2979		31	0.32492
	31	2838		31	0.32464					31	2988		31	0.3286
	31	2850		31	0.33697					31	2988		31	0.38118
	31	2856		31	0.32492					31	2997		31	0.41274
	31	2988		31	0.3286					31	2997		31	0.41315
	31	3234		31	0.38118					31	3015		31	0.4251
	31	3192		31	0.41274					31	3024		31	0.36342
	31	2667		31	0.41315					31	3030		31	0.37622
	31	2859		31	0.4251					31	3042		31	0.39238
	31	2472		31	0.36342					31	3078		31	0.36246
	31	2760		31	0.37622					31	3096		31	0.40002
	31	2721		31	0.39238					31	3114		31	0.38925
	31	3024		31	0.36246					31	3123		31	0.38252
	31	2901		31	0.40002					31	3138		31	0.39549
	31	2733		31	0.38925					31	3177		31	0.35914
	31	2856		31	0.38252					31	3192		31	0.39469
	31	2649		31	0.39549					31	3201		31	0.38226
	31	2838		31	0.35914					31	3216		31	0.35899
	31	2668		31	0.39469					31	3234		31	0.41713
	31	2765		31	0.38226					31	3240		31	0.41211
	31	2902		31	0.35899					33	2313		31	0.41057
	31	2812		31	0.41713					33	2205		31	0.37872
	31	2803		31	0.41211					33	2448		31	0.39777
	31	2839		31	0.41057					33	2496		33	0.36195
	31	2836		31	0.37872					33	2346		33	0.31219
	31	2782		31	0.39777					33	2511		33	0.39094
	33	2313		33	0.36195					33	2049		33	0.43565
	33	2205		33	0.31219					33	2025		33	0.30873
	33	2448		33	0.39094					33	2172		33	0.33724
	33	2496		33	0.43565					33	1902		33	0.31132
	33	2346		33	0.30873					33	2163		33	0.46797
	33	2511		33	0.33724					33	2046		33	0.32355
	33	2049		33	0.31132					33	1914		33	0.31998
	33	2025		33	0.46797					33	1506		33	0.31984
	33	2172		33	0.32355					33	1749		33	0.33427
	33	1902		33	0.31998					33	2079		33	0.38202
	33	2163		33	0.31984					33	2217		33	0.35352
	33	2046		33	0.33427					33	1749		33	0.31989
	33	1914		33	0.38202					33	2034		33	0.31833
	33	1506		33	0.35352					33	2361		33	0.28904
	33	1749		33	0.31989					33	2028		33	0.32275
	33	2079		33	0.31833					33	2106		33	0.53319
	33	2217		33	0.28904					33	2442		33	0.28653
	33	1749		33	0.32275					33	2061		33	0.34774
	33	2034		33	0.53319					33	1584		33	0.40151
	33	2361		33	0.28653					33	2112		33	0.30153
	33	2028		33	0.34774					33	2349		33	0.36342
	33	2106		33	0.40151					33	1941		33	0.38166
	33	2442		33	0.30153					33	2451		33	0.34319
	33	2061		33	0.36342					33	1944		33	0.38883
	33	1584		33	0.38166					33	1470		33	0.42107
	33	2112		33	0.34319					33	1866		33	0.47572
	33	2349		33	0.38883					33	1560		33	0.34776
	33	1941		33	0.42107					33	1659		33	0.39718
	33	2451		33	0.47572					33	1677		33	0.34114
	33	1944		33	0.34776					33	1830		33	0.4383
	33	1470		33	0.39718					33	1938		33	0.4844
	33	1866		33	0.34114					33	2274		33	0.44631
	33	1560		33	0.4383					33	2052		33	0.35268
	33	1659		33	0.4844					33	1800		33	0.3216
	33	1677		33	0.44631					33	3108		33	0.34299
	33	1830		33	0.35268					33	2892		33	0.31928
	33	1938		33	0.3216					33	2697		33	0.34304
	33	2274		33	0.34299					33	2739		33	0.56075
	33	2052		33	0.31928					33	2928		33	0.38454
	33	1800		33	0.34304					33	2754		33	0.46056
	33	3108		33	0.56075					33	2718		33	0.4169
	33	2892		33	0.38454					33	2898		33	0.46024
	33	2697		33	0.46056					33	2766		33	0.50811
	33	2739		33	0.4169					33	2775		33	0.38169
	33	2928		33	0.46024					33	2904		33	0.54028
	33	2754		33	0.50811					33	2844		33	0.42454
	33	2718		33	0.38169					33	2859		33	0.49282
	33	2898		33	0.54028					33	3036		33	0.48019
	33	2766		33	0.42454					33	2937		33	0.39271
	33	2775		33	0.49282					33	2835		33	0.47504
	33	2904		33	0.48019					33	2826		33	0.53603
	33	2844		33	0.39271					33	2616		33	0.56828
	33	2859		33	0.47504					33	2781		33	0.54498
	33	3036		33	0.53603					33	2961		33	0.43733
	33	2937		33	0.56828					36	2586		33	0.45802
	33	2835		33	0.54498					36	2643		33	0.34302
	33	2826		33	0.43733					36	2697		33	0.43523
	33	2616		33	0.45802					36	2724		36	0.25517
	33	2781		33	0.34302					36	2766		36	0.41349
	33	2961		33	0.43523					36	2766		36	0.25902
	36	3153		36	0.25517					36	2769		36	0.24525
	36	2949		36	0.41349					36	2772		36	0.22753
	36	3333		36	0.25902					36	2772		36	0.42559
	36	3159		36	0.24525					36	2775		36	0.21262
	36	2973		36	0.22753					36	2811		36	0.25094
	36	3117		36	0.42559					36	2832		36	0.23023
	36	3222		36	0.21262					36	2838		36	0.24255
	36	3039		36	0.25094					36	2844		36	0.34981
	36	2919		36	0.23023					36	2853		36	0.23309
	36	3249		36	0.24255					36	2859		36	0.34461
	36	3324		36	0.34981					36	2862		36	0.4247
	36	3042		36	0.23309					36	2877		36	0.3355
	36	2946		36	0.34461					36	2877		36	0.27045
	36	2766		36	0.4247					36	2889		36	0.4083
	36	3141		36	0.3355					36	2895		36	0.34606
	36	2988		36	0.27045					36	2901		36	0.32848
	36	2766		36	0.4083					36	2907		36	0.29933
	36	3105		36	0.34606					36	2907		36	0.28843
	36	3045		36	0.32848					36	2910		36	0.27881
	36	2910		36	0.29933					36	2916		36	0.3821
	36	2943		36	0.28843					36	2916		36	0.27293
	36	2862		36	0.27881					36	2916		36	0.34369
	36	2697		36	0.3821					36	2919		36	0.32203
	36	2724		36	0.27293					36	2922		36	0.33163
	36	2877		36	0.34369					36	2943		36	0.34946
	36	2961		36	0.32203					36	2943		36	0.31984
	36	2838		36	0.33163					36	2946		36	0.2796
	36	2943		36	0.34946					36	2949		36	0.33416
	36	2916		36	0.31984					36	2949		36	0.27001
	36	2895		36	0.2796					36	2961		36	0.24981
	36	2973		36	0.33416					36	2961		36	0.29784
	36	2844		36	0.27001					36	2967		36	0.31687
	36	2772		36	0.24981					36	2970		36	0.30186
	36	2922		36	0.29784					36	2973		36	0.28223
	36	2949		36	0.31687					36	2973		36	0.39617
	36	2811		36	0.30186					36	2982		36	0.26772
	36	3063		36	0.28223					36	2988		36	0.32935
	36	2769		36	0.39617					36	3012		36	0.23425
	36	2853		36	0.26772					36	3039		36	0.2167
	36	2970		36	0.32935					36	3042		36	0.27213
	36	3012		36	0.23425					36	3045		36	0.34824
	36	2907		36	0.2167					36	3054		36	0.33229
	36	2772		36	0.27213					36	3063		36	0.34723
	36	2775		36	0.34824					36	3096		36	0.44912
	36	2877		36	0.33229					36	3105		36	0.29514
	36	2859		36	0.34723					36	3117		36	0.3285
	36	2961		36	0.44912					36	3141		36	0.31227
	36	2982		36	0.29514					36	3153		36	0.27234
	36	2586		36	0.3285					36	3159		36	0.29594
	36	2643		36	0.31227					36	3222		36	0.30545
	36	2916		36	0.27234					39	2553		36	0.29527
	36	2916		36	0.29594					39	2580		36	0.28057
	36	2967		36	0.30545					39	2586		36	0.33308
	36	2832		36	0.29527					39	2643		36	0.24458
	36	2901		36	0.28057					39	2655		36	0.23033
	36	3096		36	0.33308					39	2670		36	0.39092
	36	2907		36	0.24458					39	2685		36	0.24905
	36	3054		36	0.23033					39	2694		39	0.24683
	36	2481		36	0.39092					39	2715		39	0.29521
	36	2889		36	0.24905					39	2733		39	0.21998
	39	2910		39	0.24683					39	2754		39	0.21448
	39	2790		39	0.29521					39	2766		39	0.26643
	39	2835		39	0.21998					39	2784		39	0.19343
	39	2994		39	0.21448					39	2790		39	0.21558
	39	2889		39	0.26643					39	2793		39	0.23008
	39	3054		39	0.19343					39	2814		39	0.30549
	39	2973		39	0.21558					39	2814		39	0.27283
	39	2898		39	0.23008					39	2835		39	0.23353
	39	3237		39	0.38151					39	2835		39	0.24351
	39	2766		39	0.30549					39	2838		39	0.25415
	39	3006		39	0.27283					39	2850		39	0.24181
	39	3027		39	0.23353					39	2856		39	0.30225
	39	2991		39	0.44101					39	2871		39	0.25836
	39	3261		39	0.24351					39	2883		39	0.20101
	39	3459		39	0.25415					39	2889		39	0.26268
	39	3054		39	0.24181					39	2889		39	0.28512
	39	2856		39	0.30225					39	2898		39	0.23066
	39	2883		39	0.25836					39	2904		39	0.22513
	39	3225		39	0.20101					39	2910		39	0.26849
	39	3135		39	0.26268					39	2940		39	0.23629
	39	2943		39	0.28512					39	2943		39	0.20423
	39	2889		39	0.23066					39	2970		39	0.1985
	39	2991		39	0.22513					39	2973		39	0.31798
	39	3192		39	0.26849					39	2976		39	0.23061
	39	2784		39	0.23629					39	2985		39	0.29858
	39	3003		39	0.20423					39	2988		39	0.27966
	39	2871		39	0.1985					39	2991		39	0.30063
	39	3162		39	0.31798					39	2991		39	0.20975
	39	2994		39	0.49043					39	2994		39	0.26997
	39	2970		39	0.23061					39	2994		39	0.2179
	39	2988		39	0.29858					39	3003		39	0.26293
	39	3225		39	0.27966					39	3006		39	0.29099
	39	3327		39	0.30063					39	3024		39	0.22078
	39	3036		39	0.20975					39	3027		39	0.28741
	39	3366		39	0.26997					39	3033		39	0.22037
	39	3219		39	0.2179					39	3036		39	0.28677
	39	2940		39	0.26293					39	3054		39	0.2639
	39	2814		39	0.29099					39	3054		39	0.20905
	39	3144		39	0.22078					39	3135		39	0.2023
	39	2814		39	0.28741					39	3144		39	0.28639
	39	3024		39	0.22037					39	3162		39	0.24346
	39	2586		39	0.28677					39	3192		39	0.27383
	39	2835		39	0.2639					39	3219		39	0.24339
	39	2838		39	0.20905					39	3225		39	0.24678
	39	3033		39	0.2023					39	3225		39	0.23398
	39	2553		39	0.28639					39	3237		39	0.24959
	39	2754		39	0.24346					39	3261		39	0.22662
	39	2670		39	0.27383					39	3327		39	0.19577
	39	2793		39	0.24339					39	3366		39	0.24536
	39	2643		39	0.24678					42	2676		39	0.27048
	39	2850		39	0.23398					42	2490		39	0.26134
	39	2715		39	0.41972					42	3168		39	0.20857
	39	2694		39	0.24959					42	2544		39	0.20494
	39	2733		39	0.22662					42	2739		42	0.24067
	39	2976		39	0.19577					42	2508		42	0.26941
	39	2685		39	0.24536					42	2823		42	0.36031
	39	2580		39	0.27048					42	3051		42	0.29736
	39	2904		39	0.26134					42	2709		42	0.22394
	39	2655		39	0.20857					42	2577		42	0.32772
	39	2985		39	0.20494					42	2709		42	0.20696
	42	2676		42	0.24067					42	2487		42	0.24423
	42	2490		42	0.26941					42	2814		42	0.27336
	42	3168		42	0.36031					42	2427		42	0.316
	42	2544		42	0.29736					42	2469		42	0.25769
	42	2739		42	0.22394					42	2502		42	0.26699
	42	2508		42	0.32772					42	2352		42	0.22908
	42	2823		42	0.20696					42	2532		42	0.26366
	42	3051		42	0.24423					42	2649		42	0.26185
	42	2709		42	0.27336					42	2850		42	0.25439
	42	2577		42	0.316					42	2949		42	0.30959
	42	2709		42	0.25769					42	3054		42	0.25942
	42	2487		42	0.26699					42	3210		42	0.21911
	42	2814		42	0.22908					42	2661		42	0.22292
	42	2427		42	0.26366					42	3132		42	0.30718
	42	2469		42	0.26185					42	2736		42	0.23284
	42	2502		42	0.25439					42	2724		42	0.29157
	42	2352		42	0.30959					42	2700		42	0.31442
	42	2532		42	0.25942					42	3081		42	0.19468
	42	2649		42	0.21911					42	2895		42	0.21552
	42	2850		42	0.22292					42	2874		42	0.25789
	42	2949		42	0.30718					42	2778		42	0.2442
	42	3054		42	0.23284					42	2661		42	0.22221
	42	3210		42	0.29157					42	2646		42	0.26557
	42	2661		42	0.46705					42	2808		42	0.27764
	42	3132		42	0.31442					42	2985		42	0.35401
	42	2736		42	0.19468					42	2814		42	0.27013
	42	2724		42	0.21552					42	3015		42	0.22543
	42	2700		42	0.25789					42	2772		42	0.26849
	42	3081		42	0.2442					42	2559		42	0.24684
	42	2895		42	0.22221					42	2994		42	0.26254
	42	2874		42	0.26557					42	2595		42	0.20427
	42	2778		42	0.27764					42	2796		42	0.35832
	42	2661		42	0.35401					42	3078		42	0.25457
	42	2646		42	0.27013					42	2775		42	0.23455
	42	2808		42	0.22543					42	3159		42	0.23833
	42	2985		42	0.26849					42	2694		42	0.20317
	42	2814		42	0.24684					42	2973		42	0.21208
	42	3015		42	0.26254					42	3027		42	0.32819
	42	2772		42	0.20427					42	3114		42	0.3153
	42	2559		42	0.35832					42	2895		42	0.31262
	42	2994		42	0.25457					42	3057		42	0.2598
	42	2595		42	0.23455					42	3153		42	0.41502
	42	2796		42	0.23833					42	3087		42	0.40022
	42	3078		42	0.20317					42	3051		42	0.29354
	42	2775		42	0.21208					42	2967		42	0.27552
	42	3159		42	0.32819					42	3132		42	0.41045
	42	2694		42	0.3153					42	3030		42	0.36295
	42	2973		42	0.31262					42	2916		42	0.28619
	42	3027		42	0.2598					42	2856		42	0.31834
	42	3114		42	0.41502					45	2592		42	0.38627
	42	2895		42	0.40022					45	2667		42	0.39741
	42	3057		42	0.29354					45	2856		45	0.36703
	42	3153		42	0.27552					45	2724		45	0.4134
	42	3087		42	0.50059					45	2808		45	0.49904
	42	3051		42	0.41045					45	2568		45	0.31745
	42	2967		42	0.36295					45	2784		45	0.36855
	42	3132		42	0.28619					45	3096		45	0.30176
	42	3030		42	0.31834					45	2775		45	0.40328
	42	2916		42	0.38627					45	2985		45	0.31852
	42	2856		42	0.39741					45	2784		45	0.37226
	45	2592		45	0.36703					45	2760		45	0.394
	45	2667		45	0.4134					45	2892		45	0.44493
	45	2856		45	0.49904					45	2757		45	0.36704
	45	2724		45	0.31745					45	3084		45	0.31665
	45	2808		45	0.36855					45	2739		45	0.24976
	45	2568		45	0.30176					45	2811		45	0.27652
	45	2784		45	0.40328					45	2919		45	0.27363
	45	3096		45	0.31852					45	2946		45	0.24395
	45	2775		45	0.37226					45	3021		45	0.26918
	45	2985		45	0.394					45	2670		45	0.25898
	45	2784		45	0.44493					45	2475		45	0.33079
	45	2760		45	0.36704					45	2709		45	0.23791
	45	2892		45	0.31665					45	2607		45	0.33814
	45	2757		45	0.24976					45	2532		45	0.23107
	45	3084		45	0.27652					45	2979		45	0.26356
	45	2739		45	0.27363					45	2616		45	0.26848
	45	2811		45	0.24395					45	3030		45	0.23965
	45	2919		45	0.26918					45	2925		45	0.22729
	45	2946		45	0.25898					45	2853		45	0.17684
	45	3021		45	0.33079					45	2778		45	0.19204
	45	2670		45	0.23791					45	2688		45	0.18893
	45	2475		45	0.33814					45	2598		45	0.19814
	45	2709		45	0.23107					45	2520		45	0.20152
	45	2607		45	0.26356					45	2334		45	0.19616
	45	2532		45	0.26848					45	2550		45	0.27298
	45	2979		45	0.23965					45	2811		45	0.30046
	45	2616		45	0.22729					45	2718		45	0.20097
	45	3030		45	0.17684					45	2304		45	0.30545
	45	2925		45	0.19204					45	2427		45	0.24352
	45	2853		45	0.18893					45	2676		45	0.24597
	45	2778		45	0.19814					45	2787		45	0.28587
	45	2688		45	0.20152					45	2757		45	0.43101
	45	2598		45	0.19616					45	2508		45	0.2115
	45	2520		45	0.27298					45	2622		45	0.2007
	45	2334		45	0.30046					45	2832		45	0.20104
	45	2550		45	0.20097					45	2889		45	0.19957
	45	2811		45	0.30545					45	2994		45	0.27398
	45	2718		45	0.24352					45	2838		45	0.30046
	45	2304		45	0.24597					45	2907		45	0.20133
	45	2427		45	0.28587					45	2745		45	0.25216
	45	2676		45	0.43101					45	2859		45	0.2088
	45	2787		45	0.2115					45	2913		45	0.25228
	45	2757		45	0.2007					45	2394		45	0.25708
	45	2508		45	0.20104					45	2613		45	0.2691
	45	2622		45	0.19957					45	2442		45	0.34804
	45	2832		45	0.27398					45	2469		45	0.33708
	45	2889		45	0.30046					45	2388		45	0.34654
	45	2994		45	0.20133					45	2454		45	0.40545
	45	2838		45	0.25216					45	2556		45	0.37331
	45	2907		45	0.2088					47	2199		45	0.2908
	45	2745		45	0.25228					47	1917		47	0.3848
	45	2859		45	0.25708					47	2355		47	0.41703
	45	2913		45	0.2691					47	2175		47	0.34649
	45	2394		45	0.34804					47	2178		47	0.35075
	45	2613		45	0.33708					47	1989		47	0.33342
	45	2442		45	0.34654					47	2220		47	0.30855
	45	2469		45	0.40545					47	2223		47	0.38905
	45	2388		45	0.5065					47	2286		47	0.37701
	45	2454		45	0.37331					47	2229		47	0.38986
	45	2556		45	0.2908					47	2181		47	0.39601
	47	2199		47	0.3848					47	1998		47	0.29143
	47	1917		47	0.41703					47	2073		47	0.39967
	47	2355		47	0.34649					47	2238		47	0.40084
	47	2175		47	0.35075					47	2112		47	0.47534
	47	2178		47	0.33342					47	2124		47	0.37404
	47	1989		47	0.30855					47	2379		47	0.3685
	47	2220		47	0.38905					47	1950		47	0.40866
	47	2223		47	0.37701					47	2415		47	0.44984
	47	2286		47	0.38986					47	2232		47	0.40826
	47	2229		47	0.39601					47	2544		47	0.36202
	47	2181		47	0.29143					47	2628		47	0.32875
	47	1998		47	0.39967					47	2544		47	0.40181
	47	2073		47	0.40084					47	2700		47	0.31563
	47	2238		47	0.47534					47	2538		47	0.34365
	47	2112		47	0.37404					47	2280		47	0.37653
	47	2124		47	0.3685					47	2388		47	0.32289
	47	2379		47	0.40866					47	2577		47	0.27575
	47	1950		47	0.44984					47	2256		47	0.36169
	47	2415		47	0.40826					47	2301		47	0.42209
	47	2232		47	0.36202					47	2688		47	0.38774
	47	2544		47	0.32875					47	2142		47	0.44331
	47	2628		47	0.40181					47	2310		47	0.32559
	47	2544		47	0.31563					47	2478		47	0.31212
	47	2700		47	0.34365					47	2517		47	0.33852
	47	2538		47	0.37653					47	2430		47	0.27532
	47	2280		47	0.32289					47	2487		47	0.36733
	47	2388		47	0.27575					47	2505		47	0.31624
	47	2577		47	0.36169					47	2436		47	0.31598
	47	2256		47	0.42209					47	2505		47	0.32269
	47	2301		47	0.38774					47	2264		47	0.22881
	47	2688		47	0.44331					47	2145		47	0.26652
	47	2142		47	0.32559					47	2164		47	0.29315
	47	2310		47	0.31212					47	2426		47	0.28215
	47	2478		47	0.33852					47	2004		47	0.2571
	47	2517		47	0.27532					47	2429		47	0.29673
	47	2430		47	0.60793					47	2206		47	0.3557
	47	2487		47	0.36733					47	2478		47	0.23945
	47	2505		47	0.37117					47	2666		47	0.26935
	47	2436		47	0.31624					47	2559		47	0.2967
	47	2505		47	0.31598					47	2692		47	0.29598
	47	2264		47	0.32269					47	2507		47	0.27732
	47	2145		47	0.22881					47	2297		47	0.26788
	47	2164		47	0.26652					47	2453		47	0.25692
	47	2426		47	0.29315					47	2635		47	0.32923
	47	2004		47	0.28215					47	2307		47	0.33879
	47	2429		47	0.2571					47	2345		47	0.25255
	47	2206		47	0.29673					47	2725		47	0.26013
	47	2478		47	0.3557					47	2172		47	0.27213
	47	2666		47	0.23945					47	2333		53	0.39096
	47	2559		47	0.26935					53	2319		53	0.54946
	47	2692		47	0.2967					53	2184		53	0.31143
	47	2507		47	0.29598					53	1986		53	0.38459
	47	2297		47	0.27732					53	2055		53	0.53771
	47	2453		47	0.26788					53	2133		53	0.40941
	47	2635		47	0.25692					53	2289		53	0.54889
	47	2307		47	0.32923					53	2256		53	0.53452
	47	2345		47	0.33879					53	2163		53	0.43723
	47	2725		47	0.25255					53	2355		53	0.36116
	47	2172		47	0.26013					53	2169		53	0.35745
	47	2333		47	0.27213					53	2043		53	0.38076
	53	2319		53	0.39096					53	1986		53	0.41021
	53	2184		53	0.54946					53	2031		53	0.33063
	53	1986		53	0.31143					53	2136		53	0.42594
	53	2055		53	0.38459					53	2418		53	0.38117
	53	2133		53	0.53771					53	2286		53	0.39082
	53	2289		53	0.40941					53	2151		53	0.40148
	53	2256		53	0.54889					53	2400		53	0.318
	53	2163		53	0.53452					53	2118		53	0.40987
	53	2355		53	0.43723					53	2271		53	0.26238
	53	2169		53	0.36116					53	1869		53	0.28277
	53	2043		53	0.35745					53	1833		53	0.30913
	53	1986		53	0.38076					53	1845		53	0.25608
	53	2031		53	0.41021					53	1725		53	0.27424
	53	2136		53	0.33063					53	1746		53	0.24833
	53	2418		53	0.42594					53	1959		53	0.51613
	53	2286		53	0.38117					53	1920		53	0.36943
	53	2151		53	0.39082					53	1617		53	0.27139
	53	2400		53	0.40148					53	1689		53	0.26513
	53	2118		53	0.318					53	1719		53	0.25177
	53	2271		53	0.40987					53	1920		53	0.28835
	53	1869		53	0.26238					53	2220		53	0.25036
	53	1833		53	0.28277					53	1761		53	0.27151
	53	1845		53	0.30913					53	1740		53	0.28041
	53	1725		53	0.25608					53	1686		53	0.26883
	53	1746		53	0.27424					53	1776		53	0.25352
	53	1959		53	0.24833					53	2052		53	0.24501
	53	1920		53	0.51613					53	2052		53	0.30587
	53	1617		53	0.36943					53	1959		53	0.35426
	53	1689		53	0.27139					53	1983		53	0.35233
	53	1719		53	0.26513					53	1806		53	0.32751
	53	1920		53	0.25177					53	1839		53	0.23629
	53	2220		53	0.28835					53	1809		53	0.23169
	53	1761		53	0.25036					53	1842		53	0.23443
	53	1740		53	0.27151					53	1875		53	0.2534
	53	1686		53	0.28041					53	1695		53	0.35854
	53	1776		53	0.26883					53	1704		53	0.27874
	53	2052		53	0.25352					53	1911		53	0.383
	53	2052		53	0.24501					53	1737		53	0.25107
	53	1959		53	0.30587					53	1854		53	0.24466
	53	1983		53	0.35426					53	1731		53	0.26023
	53	1806		53	0.35233					53	1806		53	0.31969
	53	1839		53	0.32751					53	1770		53	0.25324
	53	1809		53	0.23629					53	1944		53	0.26209
	53	1842		53	0.23169					53	1815		53	0.32091
	53	1875		53	0.23443					53	1788		53	0.37832
	53	1695		53	0.2534					53	1812		53	0.26953
	53	1704		53	0.35854					53	1848		53	0.24168
	53	1911		53	0.27874					53	1842		53	0.27835
	53	1737		53	0.383					53	1656
	53	1854		53	0.25107
	53	1731		53	0.24466
	53	1806		53	0.26023
	53	1770		53	0.31969
	53	1944		53	0.25324
	53	1815		53	0.26209
	53	1788		53	0.32091
	53	1812		53	0.37832
	53	1848		53	0.26953
	53	1842		53	0.24168
	53	1656		53	0.27835

## Sheet: Fig.4b; Supplementary Fig.4c
	γ-divewrisity	β-diversity					γ-divewrisity	β-diversity
	6978	0.339359					6978	0.339359
	3857	0.272107					8049	0.347884
Figure 4b	8049	0.347884		Supplementary Figure 4c			9407	0.395085
	9407	0.395085					9026	0.398159
	9026	0.398159					8328	0.305844
	8328	0.305844					8618	0.25998
	8618	0.25998					8965	0.286509
	8965	0.286509					8147	0.29114
	8147	0.29114					8713	0.341682
	8713	0.341682					7586	0.330538
	7586	0.330538

## Sheet: Fig.5a,b,c,d;SupplementaryFig.5
	Latitude	observed β diversity	Mean expected β-diversity after controlling for variations in γ-diversity	Significant observed β-diversity compared to the expected β-diversity using model controlling for γ-diversity		Latitude	β deviation after correcting for variations in γ-diversity		Latitude	Mean expected β-diversity after correcting for variations in species pool	Significant observed β-diversity compared to the expected β-diversity using model controlling for species pool		Latitude	β-deviation aftercontrolling for variations in species pool
	18°	0.401	0.275	< 0.001		18°	102.075		18°	0.272	< 0.001		18°	306.728
	18°	0.339	0.246	< 0.001		18°	48.243		18°	0.131	< 0.001		18°	216.72
	18°	0.343	0.234	< 0.001		18°	53.981		18°	0.156	< 0.001		18°	236.433
Figure.5a	18°	0.349	0.234	< 0.001	Figure.5b	18°	57.533	Figure.5c	18°	0.139	< 0.001	Figure.5d	18°	225.209
	18°	0.338	0.304	< 0.001		18°	33.95		18°	0.314	< 0.001		18°	68.526
	18°	0.361	0.274	< 0.001		18°	69.495		18°	0.261	< 0.001		18°	168.169
	18°	0.286	0.234	< 0.001		18°	29.688		18°	0.183	< 0.001		18°	174.007
	18°	0.265	0.229	< 0.001		18°	18.983		18°	0.153	< 0.001		18°	139.103
	18°	0.386	0.425	< 0.001		18°	-31.252		18°	0.354	< 0.001		18°	30.248
Supplementary Figure 5a	18°	0.5	0.261	< 0.001		18°	152.388		18°	0.142	< 0.001		18°	325.628
	18°	0.471	0.364	< 0.001		18°	159.248	Supplementary Figure 5b	18°	0.39	< 0.001		18°	248.604
	18°	0.389	0.283	< 0.001		18°	89.9		18°	0.283	< 0.001		18°	167.887
	18°	0.33	0.233	< 0.001		18°	49.317		18°	0.166	< 0.001		18°	279.94
	18°	0.274	0.236	< 0.001		18°	18.477		18°	0.133	< 0.001		18°	116.337
	18°	0.341	0.254	< 0.001		18°	56.507		18°	0.233	< 0.001		18°	250.35
	18°	0.496	0.307	< 0.001		18°	206.996		18°	0.319	< 0.001		18°	409.319
	18°	0.444	0.369	< 0.001		18°	119.034		18°	0.397	< 0.001		18°	196.822
	18°	0.272	0.294	< 0.001		18°	-13.025		18°	0.181	< 0.001		18°	83.873
	18°	0.324	0.323	0.061		18°	0.637		18°	0.217	< 0.001		18°	118.046
	18°	0.441	0.429	< 0.001		18°	9.065		18°	0.358	< 0.001		18°	88.535
	18°	0.332	0.234	< 0.001		18°	49.616		18°	0.16	< 0.001		18°	246.36
	18°	0.408	0.347	< 0.001		18°	90.291		18°	0.368	< 0.001		18°	190.386
	18°	0.309	0.251	< 0.001		18°	40.941		18°	0.223	< 0.001		18°	156.901
	18°	0.257	0.236	< 0.001		18°	11.478		18°	0.134	< 0.001		18°	113.005
	18°	0.294	0.253	< 0.001		18°	21.897		18°	0.133	< 0.001		18°	122.671
	18°	0.461	0.481	< 0.001		18°	-18.815		18°	0.423	< 0.001		18°	47.28
	18°	0.364	0.366	0.331		18°	-1.3		18°	0.276	< 0.001		18°	76.923
	18°	0.269	0.284	< 0.001		18°	-8.341		18°	0.169	< 0.001		18°	66.122
	18°	0.355	0.284	< 0.001		18°	40.77		18°	0.171	< 0.001		18°	118.152
	18°	0.282	0.312	< 0.001		18°	-17.333		18°	0.203	< 0.001		18°	61.575
	18°	0.264	0.266	0.43		18°	-1.073		18°	0.148	< 0.001		18°	87.08
	18°	0.264	0.282	< 0.001		18°	-11.177		18°	0.162	< 0.001		18°	62.878
	18°	0.387	0.463	< 0.001		18°	-72.588		18°	0.403	< 0.001		18°	-8.073
	18°	0.3	0.347	< 0.001		18°	-33.382		18°	0.251	< 0.001		18°	48.033
	18°	0.274	0.319	< 0.001		18°	-26.939		18°	0.214	< 0.001		18°	53.081
	18°	0.306	0.355	< 0.001		18°	-30.184		18°	0.263	< 0.001		18°	35.134
	18°	0.295	0.342	< 0.001		18°	-33.286		18°	0.245	< 0.001		18°	60.076
	18°	0.216	0.245	< 0.001		18°	-15.514		18°	0.131	< 0.001		18°	80.403
	18°	0.298	0.316	< 0.001		18°	-11.169		18°	0.213	< 0.001		18°	56.887
	18°	0.395	0.458	< 0.001		18°	-55.333		18°	0.397	< 0.001		18°	-2.125
	18°	0.317	0.311	< 0.001		18°	3.381		18°	0.201	< 0.001		18°	81.888
	18°	0.267	0.235	< 0.001		18°	15.04		18°	0.135	< 0.001		18°	186.535
	18°	0.307	0.305	0.414		18°	1.162		18°	0.198	< 0.001		18°	133.755
	18°	0.378	0.379	0.273		18°	-0.706		18°	0.293	< 0.001		18°	96.141
	18°	0.292	0.267	< 0.001		18°	13.941		18°	0.148	< 0.001		18°	109.684
	18°	0.279	0.3	< 0.001		18°	-13.345		18°	0.19	< 0.001		18°	54.982
	18°	0.338	0.337	0.211		18°	0.732		18°	0.237	< 0.001		18°	84.004
	18°	0.449	0.466	< 0.001		18°	-13.025		18°	0.405	< 0.001		18°	29.901
	18°	0.466	0.247	< 0.001		18°	143.822		18°	0.209	< 0.001		18°	176.257
	18°	0.299	0.233	< 0.001		18°	39.316		18°	0.177	< 0.001		18°	159.348
	18°	0.313	0.273	< 0.001		18°	34.436		18°	0.265	< 0.001		18°	70.536
	18°	0.399	0.342	< 0.001		18°	75.472		18°	0.366	< 0.001		18°	102.862
	18°	0.293	0.256	< 0.001		18°	27.182		18°	0.237	< 0.001		18°	79.965
	18°	0.273	0.238	< 0.001		18°	20.82		18°	0.179	< 0.001		18°	87.911
	18°	0.292	0.26	< 0.001		18°	25.544		18°	0.245	< 0.001		18°	75.811
	18°	0.444	0.411	< 0.001		18°	73.364		18°	0.443	< 0.001		18°	2.672
	18°	0.465	0.499	< 0.001		18°	-31.612		18°	0.449	< 0.001		18°	9.225
	18°	0.302	0.233	< 0.001		18°	38.078		18°	0.182	< 0.001		18°	162.452
	18°	0.253	0.24	< 0.001		18°	6.564		18°	0.131	< 0.001		18°	155.131
	18°	0.258	0.256	0.271		18°	1.05		18°	0.137	< 0.001		18°	112.747
	23°	0.3	0.247	< 0.001		23°	25.0024		23°	0.215	< 0.001		23°	105.311
	23°	0.239	0.292	< 0.001		23°	-21.2113		23°	0.126	< 0.001		23°	39.246
	23°	0.244	0.274	< 0.001		23°	-14.6611		23°	0.154	< 0.001		23°	54.089
	23°	0.349	0.284	< 0.001		23°	21.2806		23°	0.119	< 0.001		23°	137.624
	23°	0.241	0.243	0.281		23°	-1.74601		23°	0.125	< 0.001		23°	59.02
	23°	0.367	0.407	< 0.001		23°	-18.7374		23°	0.117	< 0.001		23°	28.873
	23°	0.31	0.343	< 0.001		23°	-16.3195		23°	0.211	< 0.001		23°	47.965
	23°	0.257	0.32	< 0.001		23°	-37.8972		23°	0.236	< 0.001		23°	40.335
	23°	0.366	0.332	< 0.001		23°	17.9784		23°	0.286	< 0.001		23°	216.63
	23°	0.248	0.249	0.163		23°	-1.2682		23°	0.188	< 0.001		23°	93.512
	23°	0.39	0.342	< 0.001		23°	20.3689		23°	0.157	< 0.001		23°	123.194
	23°	0.228	0.232	0.352		23°	-1.22267		23°	0.13	< 0.001		23°	66.955
	23°	0.379	0.407	< 0.001		23°	-21.9792		23°	0.224	< 0.001		23°	36.347
	23°	0.352	0.307	< 0.001		23°	14.2093		23°	0.198	< 0.001		23°	28.85
	23°	0.298	0.256	< 0.001		23°	12.8005		23°	0.15	< 0.001		23°	55.194
	23°	0.299	0.235	< 0.001		23°	16.8895		23°	0.146	< 0.001		23°	95.343
	23°	0.232	0.237	0.263		23°	-1.02647		23°	0.118	< 0.001		23°	55.821
	23°	0.229	0.265	< 0.001		23°	-29.1557		23°	0.187	< 0.001		23°	56.548
	23°	0.288	0.266	< 0.001		23°	11.4078		23°	0.193	< 0.001		23°	79.05
	23°	0.381	0.38	0.247		23°	1.76811		23°	0.173	< 0.001		23°	69.454
	23°	0.225	0.228	0.124		23°	-1.85276		23°	0.118	< 0.001		23°	30.716
	23°	0.237	0.239	0.122		23°	-1.04456		23°	0.179	< 0.001		23°	109.089
	23°	0.259	0.261	0.231		23°	-1.2105		23°	0.192	< 0.001		23°	47.801
	23°	0.193	0.244	< 0.001		23°	-28.7554		23°	0.174	< 0.001		23°	44.626
	23°	0.193	0.244	< 0.001		23°	-29.8089		23°	0.12	< 0.001		23°	36.252
	23°	0.232	0.234	0.211		23°	-1.39713		23°	0.178	< 0.001		23°	60.164
	23°	0.249	0.349	< 0.001		23°	-41.1364		23°	0.18	< 0.001		23°	12.426
	23°	0.253	0.335	< 0.001		23°	-43.3738		23°	0.198	< 0.001		23°	24.205
	23°	0.211	0.188	< 0.001		23°	9.95362		23°	0.146	< 0.001		23°	54.726
	23°	0.203	0.281	< 0.001		23°	-29.9566		23°	0.173	< 0.001		23°	45.302
	23°	0.207	0.243	< 0.001		23°	-17.088		23°	0.147	< 0.001		23°	55.517
	23°	0.25	0.308	< 0.001		23°	-34.5044		23°	0.138	< 0.001		23°	14.737
	23°	0.255	0.33	< 0.001		23°	-25.6076		23°	0.132	< 0.001		23°	24.979
	23°	0.195	0.228	< 0.001		23°	-12.615		23°	0.148	< 0.001		23°	25.879
	23°	0.225	0.261	< 0.001		23°	-18.1709		23°	0.133	< 0.001		23°	23.978
	23°	0.292	0.325	< 0.001		23°	-12.6084		23°	0.131	< 0.001		23°	15.795
	23°	0.237	0.263	< 0.001		23°	-9.82747		23°	0.204	< 0.001		23°	22.77
	23°	0.242	0.305	< 0.001		23°	-21.8858		23°	0.167	< 0.001		23°	27.879
	23°	0.529	0.405	< 0.001		23°	65.0255		23°	0.165	< 0.001		23°	61.665
	23°	0.249	0.246	0.354		23°	1.26824		23°	0.169	< 0.001		23°	69.738
	23°	0.387	0.392	0.245		23°	-1.50403		23°	0.267	< 0.001		23°	42.442
	23°	0.349	0.421	< 0.001		23°	-43.7462		23°	0.293	< 0.001		23°	11.51
	23°	0.201	0.252	< 0.001		23°	-36.994		23°	0.146	< 0.001		23°	62.972
	23°	0.34	0.409	< 0.001		23°	-20.5785		23°	0.161	< 0.001		23°	13.132
	23°	0.231	0.235	0.118		23°	-1.38598		23°	0.15	< 0.001		23°	28.928
	23°	0.288	0.39	< 0.001		23°	-44.8301		23°	0.201	< 0.001		23°	15.137
	23°	0.219	0.208	< 0.001		23°	9.28535		23°	0.187	< 0.001		23°	41.652
	23°	0.229	0.204	< 0.001		23°	9.48367		23°	0.182	< 0.001		23°	45.44
	23°	0.246	0.227	< 0.001		23°	9.88355		23°	0.127	< 0.001		23°	138.271
	23°	0.234	0.242	0.234		23°	-1.54503		23°	0.201	< 0.001		23°	73.571
	23°	0.269	0.292	< 0.001		23°	-6.5812		23°	0.222	< 0.001		23°	40.116
	23°	0.255	0.256	0.542		23°	-0.77806		23°	0.229	< 0.001		23°	64.961
	23°	0.288	0.267	< 0.001		23°	19.5051		23°	0.196	< 0.001		23°	118.008
	23°	0.217	0.238	< 0.001		23°	-25.986		23°	0.188	< 0.001		23°	46.133
	23°	0.216	0.298	< 0.001		23°	-41.3343		23°	0.192	< 0.001		23°	76.83
	23°	0.309	0.26	< 0.001		23°	19.9037		23°	0.138	< 0.001		23°	80.932
	23°	0.206	0.239	< 0.001		23°	-14.7708		23°	0.147	< 0.001		23°	37.461
	23°	0.322	0.236	< 0.001		23°	30.8542		23°	0.117	< 0.001		23°	288.42
	23°	0.296	0.265	< 0.001		23°	17.7522		23°	0.235	< 0.001		23°	55.708
	23°	0.29	0.207	< 0.001		23°	37.5368		23°	0.154	< 0.001		23°	167.983
	29°	0.376	0.235	< 0.001		29°	64.461		29°	0.156	< 0.001		29°	141.921
	29°	0.378	0.228	< 0.001		29°	74.165		29°	0.194	< 0.001		29°	206.777
	29°	0.377	0.248	< 0.001		29°	53.963		29°	0.154	< 0.001		29°	157.375
	29°	0.322	0.257	< 0.001		29°	47.446		29°	0.269	< 0.001		29°	100.085
	29°	0.353	0.204	< 0.001		29°	64.449		29°	0.159	< 0.001		29°	254.497
	29°	0.27	0.212	< 0.001		29°	31.974		29°	0.175	< 0.001		29°	149.744
	29°	0.319	0.289	< 0.001		29°	15.368		29°	0.263	< 0.001		29°	83.124
	29°	0.332	0.245	< 0.001		29°	47.259		29°	0.233	< 0.001		29°	143.194
	29°	0.337	0.277	< 0.001		29°	28.443		29°	0.202	< 0.001		29°	88.269
	29°	0.351	0.323	< 0.001		29°	14.867		29°	0.165	< 0.001		29°	112.995
	29°	0.312	0.208	< 0.001		29°	48.599		29°	0.156	< 0.001		29°	130.664
	29°	0.293	0.205	< 0.001		29°	40.752		29°	0.176	< 0.001		29°	108.789
	29°	0.334	0.295	< 0.001		29°	23.672		29°	0.255	< 0.001		29°	71.857
	29°	0.373	0.319	< 0.001		29°	43.892		29°	0.27	< 0.001		29°	109.665
	29°	0.301	0.249	< 0.001		29°	30.933		29°	0.289	< 0.001		29°	163.23
	29°	0.364	0.244	< 0.001		29°	56.884		29°	0.192	< 0.001		29°	100.211
	29°	0.383	0.217	< 0.001		29°	70.16		29°	0.154	< 0.001		29°	220.164
	29°	0.464	0.377	< 0.001		29°	46.671		29°	0.161	< 0.001		29°	108.144
	29°	0.359	0.277	< 0.001		29°	37.511		29°	0.159	< 0.001		29°	88.954
	29°	0.365	0.262	< 0.001		29°	56.537		29°	0.291	< 0.001		29°	101.227
	29°	0.281	0.207	< 0.001		29°	34.845		29°	0.225	< 0.001		29°	145.225
	29°	0.279	0.217	< 0.001		29°	28.958		29°	0.186	< 0.001		29°	120.336
	29°	0.365	0.219	< 0.001		29°	81.913		29°	0.249	< 0.001		29°	282.208
	29°	0.36	0.215	< 0.001		29°	64.517		29°	0.157	< 0.001		29°	158.088
	29°	0.394	0.218	< 0.001		29°	90.075		29°	0.156	< 0.001		29°	172.083
	29°	0.336	0.325	< 0.001		29°	6.059		29°	0.222	< 0.001		29°	47.925
	29°	0.274	0.267	< 0.001		29°	3.413		29°	0.269	< 0.001		29°	68.522
	29°	0.373	0.329	< 0.001		29°	23.6		29°	0.253	< 0.001		29°	59.797
	29°	0.383	0.239	< 0.001		29°	63.015		29°	0.154	< 0.001		29°	204.888
	29°	0.351	0.263	< 0.001		29°	37.688		29°	0.18	< 0.001		29°	238.383
	29°	0.482	0.383	< 0.001		29°	48.435		29°	0.157	< 0.001		29°	106.805
	29°	0.303	0.237	< 0.001		29°	36.218		29°	0.271	< 0.001		29°	84.036
	29°	0.315	0.205	< 0.001		29°	53.779		29°	0.247	< 0.001		29°	157.049
	29°	0.33	0.208	< 0.001		29°	57.713		29°	0.185	< 0.001		29°	242.416
	29°	0.338	0.206	< 0.001		29°	75.555		29°	0.219	< 0.001		29°	163.477
	29°	0.261	0.205	< 0.001		29°	31.619		29°	0.201	< 0.001		29°	78.533
	29°	0.282	0.225	< 0.001		29°	27.234		29°	0.235	< 0.001		29°	89.579
	29°	0.3	0.214	< 0.001		29°	43.142		29°	0.211	< 0.001		29°	92.162
	29°	0.308	0.294	< 0.001		29°	38.705		29°	0.249	< 0.001		29°	76.963
	29°	0.419	0.332	< 0.001		29°	40.934		29°	0.236	< 0.001		29°	78.081
	29°	0.347	0.33	< 0.001		29°	11.872		29°	0.327	< 0.001		29°	60.838
	29°	0.389	0.35	< 0.001		29°	25.725		29°	0.371	< 0.001		29°	49.137
	29°	0.347	0.346	0.397		29°	0.438		29°	0.154	< 0.001		29°	59.877
	29°	0.319	0.257	< 0.001		29°	37.854		29°	0.257	< 0.001		29°	103.943
	29°	0.405	0.397	< 0.001		29°	3.964		29°	0.231	< 0.001		29°	41.849
	29°	0.409	0.283	< 0.001		29°	77.624		29°	0.305	< 0.001		29°	136.347
	29°	0.32	0.218	< 0.001		29°	50.623		29°	0.23	< 0.001		29°	236.098
	29°	0.444	0.265	< 0.001		29°	87.105		29°	0.212	< 0.001		29°	86.088
	29°	0.311	0.206	< 0.001		29°	58.458		29°	0.165	< 0.001		29°	108.898
	29°	0.375	0.282	< 0.001		29°	43.022		29°	0.173	< 0.001		29°	90.645
	29°	0.417	0.201	< 0.001		29°	100.291		29°	0.219	< 0.001		29°	141.814
	29°	0.344	0.266	< 0.001		29°	33.243		29°	0.156	< 0.001		29°	107.241
	29°	0.39	0.242	< 0.001		29°	66.613		29°	0.182	< 0.001		29°	271.918
	29°	0.36	0.246	< 0.001		29°	54.41		29°	0.187	< 0.001		29°	94.64
	29°	0.484	0.243	< 0.001		29°	118.075		29°	0.176	< 0.001		29°	34.91
	29°	0.296	0.203	< 0.001		29°	35.94		29°	0.157	< 0.001		29°	174.88
	29°	0.306	0.206	< 0.001		29°	46.75		29°	0.169	< 0.001		29°	195.5
	29°	0.278	0.208	< 0.001		29°	35.199		29°	0.163	< 0.001		29°	84.755
	29°	0.338	0.247	< 0.001		29°	60.19		29°	0.303	< 0.001		29°	183.132
	29°	0.299	0.209	< 0.001		29°	61.604		29°	0.23	< 0.001		29°	128.157
	31°	0.382	0.303	< 0.001		31°	39.917		31°	0.216	< 0.001		31°	105.59
	31°	0.395	0.315	< 0.001		31°	33.148		31°	0.168	< 0.001		31°	129.037
	31°	0.421	0.337	< 0.001		31°	50.952		31°	0.277	< 0.001		31°	84.366
	31°	0.378	0.285	< 0.001		31°	43.53		31°	0.18	< 0.001		31°	141.653
	31°	0.423	0.347	< 0.001		31°	37.85		31°	0.204	< 0.001		31°	122.925
	31°	0.44	0.36	< 0.001		31°	43.794		31°	0.284	< 0.001		31°	77.863
	31°	0.442	0.356	< 0.001		31°	42.508		31°	0.214	< 0.001		31°	154.586
	31°	0.439	0.262	< 0.001		31°	96.641		31°	0.254	< 0.001		31°	160.311
	31°	0.383	0.291	< 0.001		31°	41.657		31°	0.173	< 0.001		31°	129.358
	31°	0.42	0.3	< 0.001		31°	72.508		31°	0.27	< 0.001		31°	280.524
	31°	0.441	0.353	< 0.001		31°	50.154		31°	0.273	< 0.001		31°	163.283
	31°	0.395	0.266	< 0.001		31°	60.031		31°	0.168	< 0.001		31°	140.712
	31°	0.446	0.301	< 0.001		31°	68.423		31°	0.163	< 0.001		31°	234.323
	31°	0.477	0.335	< 0.001		31°	76.289		31°	0.259	< 0.001		31°	112.156
	31°	0.457	0.237	< 0.001		31°	101		31°	0.185	< 0.001		31°	194.928
	31°	0.44	0.316	< 0.001		31°	59.408		31°	0.168	< 0.001		31°	102.87
	31°	0.456	0.358	< 0.001		31°	55.391		31°	0.309	< 0.001		31°	81.121
	31°	0.457	0.283	< 0.001		31°	99.015		31°	0.212	< 0.001		31°	218.764
	31°	0.482	0.314	< 0.001		31°	102.601		31°	0.314	< 0.001		31°	232.856
	31°	0.461	0.288	< 0.001		31°	90.495		31°	0.221	< 0.001		31°	247.732
	31°	0.377	0.285	< 0.001		31°	62.624		31°	0.339	< 0.001		31°	236.092
	31°	0.37	0.334	< 0.001		31°	18.518		31°	0.267	< 0.001		31°	95.884
	31°	0.363	0.259	< 0.001		31°	68.397		31°	0.32	< 0.001		31°	99.925
	31°	0.421	0.298	< 0.001		31°	57.393		31°	0.165	< 0.001		31°	190.522
	31°	0.381	0.35	< 0.001		31°	16.088		31°	0.266	< 0.001		31°	78.374
	31°	0.336	0.292	< 0.001		31°	25.332		31°	0.176	< 0.001		31°	291.12
	31°	0.444	0.324	< 0.001		31°	57.299		31°	0.18	< 0.001		31°	154.462
	31°	0.341	0.338	0.07		31°	1.513		31°	0.241	< 0.001		31°	57.397
	31°	0.324	0.21	< 0.001		31°	63.884		31°	0.256	< 0.001		31°	110.061
	31°	0.327	0.226	< 0.001		31°	58.722		31°	0.195	< 0.001		31°	132.398
	31°	0.338	0.226	< 0.001		31°	50.377		31°	0.196	< 0.001		31°	126.156
	31°	0.41	0.29	< 0.001		31°	54.309		31°	0.174	< 0.001		31°	156.094
	31°	0.424	0.403	< 0.001		31°	11.682		31°	0.346	< 0.001		31°	41.078
	31°	0.357	0.236	< 0.001		31°	68.102		31°	0.269	< 0.001		31°	157.357
	31°	0.336	0.324	< 0.001		31°	6.317		31°	0.23	< 0.001		31°	72.662
	31°	0.325	0.326	0.32		31°	-0.516		31°	0.238	< 0.001		31°	87.029
	31°	0.337	0.222	< 0.001		31°	53.895		31°	0.209	< 0.001		31°	209.973
	31°	0.325	0.289	< 0.001		31°	19.626		31°	0.172	< 0.001		31°	118.22
	31°	0.329	0.26	< 0.001		31°	33.082		31°	0.165	< 0.001		31°	92.17
	31°	0.381	0.302	< 0.001		31°	39.765		31°	0.213	< 0.001		31°	93.003
	31°	0.413	0.296	< 0.001		31°	57.594		31°	0.168	< 0.001		31°	376.382
	31°	0.413	0.335	< 0.001		31°	40.302		31°	0.19	< 0.001		31°	174.974
	31°	0.425	0.286	< 0.001		31°	73.299		31°	0.176	< 0.001		31°	181.27
	31°	0.363	0.288	< 0.001		31°	33.317		31°	0.172	< 0.001		31°	159.927
	31°	0.376	0.291	< 0.001		31°	44.014		31°	0.199	< 0.001		31°	96.618
	31°	0.392	0.288	< 0.001		31°	48.376		31°	0.23	< 0.001		31°	254.447
	31°	0.362	0.292	< 0.001		31°	37.655		31°	0.166	< 0.001		31°	116.391
	31°	0.4	0.287	< 0.001		31°	48.81		31°	0.178	< 0.001		31°	108.828
	31°	0.389	0.284	< 0.001		31°	54.162		31°	0.208	< 0.001		31°	148.613
	31°	0.383	0.298	< 0.001		31°	37.698		31°	0.163	< 0.001		31°	214.751
	31°	0.395	0.357	< 0.001		31°	20.201		31°	0.222	< 0.001		31°	112.179
	31°	0.359	0.249	< 0.001		31°	49.921		31°	0.168	< 0.001		31°	113.328
	31°	0.395	0.351	< 0.001		31°	24.611		31°	0.283	< 0.001		31°	60.859
	31°	0.382	0.284	< 0.001		31°	48.424		31°	0.185	< 0.001		31°	144.542
	31°	0.359	0.32	< 0.001		31°	20.686		31°	0.215	< 0.001		31°	150.178
	31°	0.417	0.34	< 0.001		31°	41.851		31°	0.195	< 0.001		31°	160.529
	31°	0.412	0.305	< 0.001		31°	52.769		31°	0.164	< 0.001		31°	201.785
	31°	0.411	0.334	< 0.001		31°	39.204		31°	0.217	< 0.001		31°	132.844
	31°	0.379	0.306	< 0.001		31°	37.77		31°	0.213	< 0.001		31°	123.108
	31°	0.398	0.29	< 0.001		31°	49.888		31°	0.176	< 0.001		31°	169.367
	33°	0.362	0.303	< 0.001		33°	38.193		33°	0.295	< 0.001		33°	61.905
	33°	0.312	0.282	< 0.001		33°	14.349		33°	0.201	< 0.001		33°	83.856
	33°	0.391	0.419	< 0.001		33°	-15.952		33°	0.299	< 0.001		33°	37.204
	33°	0.436	0.39	< 0.001		33°	25.421		33°	0.262	< 0.001		33°	69.727
	33°	0.309	0.285	< 0.001		33°	10.21		33°	0.162	< 0.001		33°	178.803
	33°	0.337	0.315	< 0.001		33°	14.496		33°	0.315	< 0.001		33°	53.825
	33°	0.311	0.385	< 0.001		33°	-45.132		33°	0.254	< 0.001		33°	22.11
	33°	0.468	0.512	< 0.001		33°	-28.807		33°	0.436	< 0.001		33°	22.674
	33°	0.324	0.367	< 0.001		33°	-22.656		33°	0.226	< 0.001		33°	42.546
	33°	0.32	0.305	< 0.001		33°	7.482		33°	0.157	< 0.001		33°	126.134
	33°	0.32	0.281	< 0.001		33°	19.047		33°	0.207	< 0.001		33°	155.174
	33°	0.334	0.289	< 0.001		33°	26.873		33°	0.23	< 0.001		33°	129.432
	33°	0.382	0.384	0.364		33°	-1.246		33°	0.253	< 0.001		33°	56.637
	33°	0.354	0.287	< 0.001		33°	31.123		33°	0.16	< 0.001		33°	125.821
	33°	0.32	0.346	< 0.001		33°	-14.438		33°	0.2	< 0.001		33°	61.334
	33°	0.318	0.285	< 0.001		33°	16.196		33°	0.163	< 0.001		33°	124.057
	33°	0.289	0.313	< 0.001		33°	-10.517		33°	0.164	< 0.001		33°	73.06
	33°	0.323	0.34	< 0.001		33°	-8.02		33°	0.195	< 0.001		33°	71.94
	33°	0.533	0.455	< 0.001		33°	146.315		33°	0.509	< 0.001		33°	157.28
	33°	0.287	0.356	< 0.001		33°	-39.863		33°	0.214	< 0.001		33°	32.312
	33°	0.348	0.331	< 0.001		33°	9.028		33°	0.181	< 0.001		33°	83.982
	33°	0.402	0.427	< 0.001		33°	-18.107		33°	0.314	< 0.001		33°	69.834
	33°	0.302	0.288	< 0.001		33°	6.94		33°	0.158	< 0.001		33°	92.741
	33°	0.363	0.401	< 0.001		33°	-20.677		33°	0.281	< 0.001		33°	31.428
	33°	0.382	0.29	< 0.001		33°	49.655		33°	0.157	< 0.001		33°	201.464
	33°	0.343	0.294	< 0.001		33°	24.63		33°	0.157	< 0.001		33°	102.13
	33°	0.389	0.395	< 0.001		33°	-3.386		33°	0.271	< 0.001		33°	62.331
	33°	0.421	0.322	< 0.001		33°	72.412		33°	0.333	< 0.001		33°	104.996
	33°	0.476	0.471	< 0.001		33°	3.608		33°	0.376	< 0.001		33°	65.951
	33°	0.348	0.314	< 0.001		33°	19.433		33°	0.167	< 0.001		33°	73.51
	33°	0.397	0.284	< 0.001		33°	54.621		33°	0.173	< 0.001		33°	335.992
	33°	0.341	0.317	< 0.001		33°	11.263		33°	0.166	< 0.001		33°	108.861
	33°	0.438	0.287	< 0.001		33°	78.556		33°	0.238	< 0.001		33°	195.921
	33°	0.484	0.349	< 0.001		33°	129.421		33°	0.379	< 0.001		33°	196.384
	33°	0.446	0.301	< 0.001		33°	98.613		33°	0.295	< 0.001		33°	184.144
	33°	0.353	0.296	< 0.001		33°	26.534		33°	0.156	< 0.001		33°	76.425
	33°	0.322	0.283	< 0.001		33°	17.757		33°	0.174	< 0.001		33°	102.22
	33°	0.343	0.376	< 0.001		33°	-20.162		33°	0.244	< 0.001		33°	113.172
	33°	0.319	0.33	< 0.001		33°	-5.08		33°	0.178	< 0.001		33°	110.667
	33°	0.343	0.314	< 0.001		33°	14.054		33°	0.165	< 0.001		33°	93.658
	33°	0.561	0.336	< 0.001		33°	183.449		33°	0.355	< 0.001		33°	309.256
	33°	0.385	0.283	< 0.001		33°	55.05		33°	0.179	< 0.001		33°	171.942
	33°	0.461	0.317	< 0.001		33°	65.359		33°	0.164	< 0.001		33°	208.602
	33°	0.417	0.448	< 0.001		33°	-18.588		33°	0.343	< 0.001		33°	69.981
	33°	0.46	0.362	< 0.001		33°	51.065		33°	0.216	< 0.001		33°	141.665
	33°	0.508	0.281	< 0.001		33°	123.968		33°	0.213	< 0.001		33°	243.058
	33°	0.382	0.286	< 0.001		33°	51.734		33°	0.238	< 0.001		33°	167.495
	33°	0.54	0.46	< 0.001		33°	48.08		33°	0.36	< 0.001		33°	115.827
	33°	0.425	0.393	< 0.001		33°	19.04		33°	0.265	< 0.001		33°	86.355
	33°	0.493	0.301	< 0.001		33°	87.762		33°	0.156	< 0.001		33°	202.568
	33°	0.48	0.278	< 0.001		33°	96.424		33°	0.196	< 0.001		33°	251.334
	33°	0.393	0.29	< 0.001		33°	63.531		33°	0.257	< 0.001		33°	220.43
	33°	0.475	0.295	< 0.001		33°	105.349		33°	0.271	< 0.001		33°	337.823
	33°	0.536	0.282	< 0.001		33°	137.265		33°	0.213	< 0.001		33°	383.23
	33°	0.568	0.356	< 0.001		33°	110.094		33°	0.21	< 0.001		33°	135.897
	33°	0.545	0.399	< 0.001		33°	78.311		33°	0.273	< 0.001		33°	139.642
	33°	0.437	0.373	< 0.001		33°	36.774		33°	0.236	< 0.001		33°	116.076
	33°	0.458	0.283	< 0.001		33°	90.157		33°	0.182	< 0.001		33°	235.831
	33°	0.343	0.311	< 0.001		33°	15.259		33°	0.16	< 0.001		33°	100.193
	33°	0.435	0.305	< 0.001		33°	59.157		33°	0.158	< 0.001		33°	282.955
	36°	0.255	0.279	< 0.001		36°	-13.752		36°	0.231	< 0.001		36°	24.36
	36°	0.413	0.293	< 0.001		36°	62.18		36°	0.165	< 0.001		36°	130.474
	36°	0.259	0.356	< 0.001		36°	-45.144		36°	0.147	< 0.001		36°	65.788
	36°	0.245	0.342	< 0.001		36°	-50.37		36°	0.148	< 0.001		36°	81.301
	36°	0.228	0.42	< 0.001		36°	-105.078		36°	0.188	< 0.001		36°	19.069
	36°	0.426	0.523	< 0.001		36°	-65.991		36°	0.387	< 0.001		36°	23.57
	36°	0.213	0.342	< 0.001		36°	-65.505		36°	0.149	< 0.001		36°	43.689
	36°	0.251	0.391	< 0.001		36°	-80.061		36°	0.199	< 0.001		36°	43.81
	36°	0.23	0.366	< 0.001		36°	-61.413		36°	0.169	< 0.001		36°	27.98
	36°	0.243	0.348	< 0.001		36°	-49.293		36°	0.154	< 0.001		36°	35.056
	36°	0.35	0.295	< 0.001		36°	39.218		36°	0.295	< 0.001		36°	123.667
	36°	0.233	0.381	< 0.001		36°	-78.181		36°	0.154	< 0.001		36°	38.678
	36°	0.345	0.469	< 0.001		36°	-73.899		36°	0.313	< 0.001		36°	24.479
	36°	0.425	0.389	< 0.001		36°	20.815		36°	0.298	< 0.001		36°	63.729
	36°	0.336	0.381	< 0.001		36°	-26.384		36°	0.29	< 0.001		36°	28.337
	36°	0.27	0.338	< 0.001		36°	-39.686		36°	0.229	< 0.001		36°	20.563
	36°	0.408	0.277	< 0.001		36°	66.983		36°	0.15	< 0.001		36°	123.973
	36°	0.346	0.49	< 0.001		36°	-93.977		36°	0.318	< 0.001		36°	20.727
	36°	0.328	0.44	< 0.001		36°	-66.739		36°	0.276	< 0.001		36°	32.186
	36°	0.299	0.447	< 0.001		36°	-81.987		36°	0.286	< 0.001		36°	8.051
	36°	0.288	0.412	< 0.001		36°	-71.525		36°	0.234	< 0.001		36°	44.746
	36°	0.279	0.42	< 0.001		36°	-86.652		36°	0.216	< 0.001		36°	41.902
	36°	0.382	0.368	< 0.001		36°	8.653		36°	0.265	< 0.001		36°	74.538
	36°	0.273	0.325	< 0.001		36°	-32.079		36°	0.21	< 0.001		36°	33.374
	36°	0.344	0.261	< 0.001		36°	38.15		36°	0.149	< 0.001		36°	118.537
	36°	0.322	0.39	< 0.001		36°	-41.501		36°	0.259	< 0.001		36°	41.542
	36°	0.332	0.268	< 0.001		36°	37.078		36°	0.227	< 0.001		36°	139.7
	36°	0.349	0.27	< 0.001		36°	47.798		36°	0.226	< 0.001		36°	120.39
	36°	0.32	0.284	< 0.001		36°	24.426		36°	0.274	< 0.001		36°	63.704
	36°	0.28	0.265	< 0.001		36°	7.414		36°	0.172	< 0.001		36°	146.5
	36°	0.334	0.258	< 0.001		36°	36.204		36°	0.19	< 0.001		36°	137.268
	36°	0.27	0.271	0.401		36°	-0.565		36°	0.204	< 0.001		36°	78.099
	36°	0.25	0.306	< 0.001		36°	-25.942		36°	0.147	< 0.001		36°	61.178
	36°	0.298	0.26	< 0.001		36°	18.607		36°	0.157	< 0.001		36°	100.895
	36°	0.317	0.27	< 0.001		36°	27.303		36°	0.147	< 0.001		36°	77.025
	36°	0.302	0.26	< 0.001		36°	26.42		36°	0.205	< 0.001		36°	104.317
	36°	0.282	0.265	< 0.001		36°	8.924		36°	0.204	< 0.001		36°	81.378
	36°	0.396	0.267	< 0.001		36°	83.953		36°	0.223	< 0.001		36°	142.84
	36°	0.268	0.302	< 0.001		36°	-19.401		36°	0.176	< 0.001		36°	40.163
	36°	0.329	0.258	< 0.001		36°	38.569		36°	0.183	< 0.001		36°	154.592
	36°	0.234	0.332	< 0.001		36°	-50.683		36°	0.149	< 0.001		36°	56.034
	36°	0.217	0.379	< 0.001		36°	-78.201		36°	0.149	< 0.001		36°	27.23
	36°	0.272	0.384	< 0.001		36°	-57.105		36°	0.198	< 0.001		36°	76.73
	36°	0.348	0.26	< 0.001		36°	42.3		36°	0.151	< 0.001		36°	116.489
	36°	0.332	0.271	< 0.001		36°	39.919		36°	0.236	< 0.001		36°	88.378
	36°	0.347	0.285	< 0.001		36°	32.505		36°	0.156	< 0.001		36°	109.898
	36°	0.449	0.467	< 0.001		36°	-12.566		36°	0.404	< 0.001		36°	22.259
	36°	0.295	0.341	< 0.001		36°	-23.554		36°	0.225	< 0.001		36°	37.633
	36°	0.329	0.263	< 0.001		36°	36.252		36°	0.2	< 0.001		36°	155.859
	36°	0.312	0.282	< 0.001		36°	14.977		36°	0.152	< 0.001		36°	123.621
	36°	0.272	0.258	< 0.001		36°	7.258		36°	0.188	< 0.001		36°	65.159
	36°	0.296	0.256	< 0.001		36°	21.558		36°	0.176	< 0.001		36°	120.387
	36°	0.305	0.288	< 0.001		36°	12.371		36°	0.284	< 0.001		36°	25.101
	36°	0.295	0.266	< 0.001		36°	15.779		36°	0.211	< 0.001		36°	68.447
	36°	0.281	0.283	0.424		36°	-1.075		36°	0.247	< 0.001		36°	38.993
	36°	0.333	0.445	< 0.001		36°	-65.695		36°	0.28	< 0.001		36°	49.531
	36°	0.245	0.348	< 0.001		36°	-50.901		36°	0.18	< 0.001		36°	61.058
	36°	0.23	0.397	< 0.001		36°	-96.049		36°	0.182	< 0.001		36°	24.802
	36°	0.391	0.358	< 0.001		36°	25.33		36°	0.279	< 0.001		36°	159.908
	36°	0.249	0.346	< 0.001		36°	-49.011		36°	0.184	< 0.001		36°	40.274
	39°	0.247	0.303	< 0.001		39°	-28.621		39°	0.167	< 0.001		39°	37.198
	39°	0.295	0.245	< 0.001		39°	27.999		39°	0.129	< 0.001		39°	125.963
	39°	0.22	0.304	< 0.001		39°	-46.248		39°	0.148	< 0.001		39°	126.077
	39°	0.214	0.304	< 0.001		39°	-45.645		39°	0.126	< 0.001		39°	75.779
	39°	0.266	0.239	< 0.001		39°	15.013		39°	0.126	< 0.001		39°	74.086
	39°	0.193	0.311	< 0.001		39°	-57.305		39°	0.131	< 0.001		39°	72.258
	39°	0.216	0.303	< 0.001		39°	-47.319		39°	0.137	< 0.001		39°	43.397
	39°	0.23	0.335	< 0.001		39°	-61.074		39°	0.143	< 0.001		39°	67.489
	39°	0.382	0.475	< 0.001		39°	-75.257		39°	0.36	< 0.001		39°	14.836
	39°	0.305	0.242	< 0.001		39°	49.528		39°	0.203	< 0.001		39°	107.313
	39°	0.273	0.233	< 0.001		39°	21.679		39°	0.126	< 0.001		39°	127.047
	39°	0.234	0.334	< 0.001		39°	-57.178		39°	0.154	< 0.001		39°	54.446
	39°	0.441	0.542	< 0.001		39°	-81.408		39°	0.442	0.404		39°	-0.481
	39°	0.244	0.245	0.263		39°	-0.558		39°	0.2	< 0.001		39°	53.106
	39°	0.254	0.232	< 0.001		39°	11.667		39°	0.159	< 0.001		39°	85.047
	39°	0.242	0.234	< 0.001		39°	4.591		39°	0.145	< 0.001		39°	81.828
	39°	0.302	0.269	< 0.001		39°	18.754		39°	0.164	< 0.001		39°	68.649
	39°	0.258	0.236	< 0.001		39°	12.572		39°	0.183	< 0.001		39°	120.911
	39°	0.201	0.234	< 0.001		39°	-16.877		39°	0.127	< 0.001		39°	42.091
	39°	0.263	0.24	< 0.001		39°	11.801		39°	0.126	< 0.001		39°	74.302
	39°	0.285	0.258	< 0.001		39°	17.833		39°	0.244	< 0.001		39°	48.259
	39°	0.231	0.251	< 0.001		39°	-9.672		39°	0.126	< 0.001		39°	49.476
	39°	0.225	0.244	< 0.001		39°	-10.009		39°	0.136	< 0.001		39°	78.434
	39°	0.268	0.246	< 0.001		39°	12.155		39°	0.128	< 0.001		39°	111.128
	39°	0.236	0.235	0.263		39°	0.524		39°	0.159	< 0.001		39°	50.317
	39°	0.204	0.321	< 0.001		39°	-56.364		39°	0.127	< 0.001		39°	47.267
	39°	0.199	0.31	< 0.001		39°	-52.219		39°	0.128	< 0.001		39°	46.964
	39°	0.318	0.404	< 0.001		39°	-55.076		39°	0.246	< 0.001		39°	37.293
	39°	0.49	0.584	< 0.001		39°	-95.153		39°	0.493	< 0.001		39°	-4.234
	39°	0.231	0.336	< 0.001		39°	-55.099		39°	0.157	< 0.001		39°	51.412
	39°	0.299	0.413	< 0.001		39°	-81.246		39°	0.274	< 0.001		39°	14.576
	39°	0.28	0.234	< 0.001		39°	25.946		39°	0.128	< 0.001		39°	128.527
	39°	0.301	0.285	< 0.001		39°	9.018		39°	0.191	< 0.001		39°	42.347
	39°	0.21	0.269	< 0.001		39°	-32.572		39°	0.132	< 0.001		39°	42.017
	39°	0.27	0.254	< 0.001		39°	8.797		39°	0.14	< 0.001		39°	56.31
	39°	0.218	0.261	< 0.001		39°	-24.666		39°	0.127	< 0.001		39°	78.682
	39°	0.263	0.247	< 0.001		39°	7.637		39°	0.131	< 0.001		39°	101.999
	39°	0.291	0.293	0.264		39°	-1.153		39°	0.194	< 0.001		39°	66.848
	39°	0.221	0.235	< 0.001		39°	-7.637		39°	0.129	< 0.001		39°	73.041
	39°	0.287	0.25	< 0.001		39°	26.495		39°	0.231	< 0.001		39°	69.898
	39°	0.22	0.261	< 0.001		39°	-22.25		39°	0.152	< 0.001		39°	33.061
	39°	0.287	0.254	< 0.001		39°	21.05		39°	0.232	< 0.001		39°	70.435
	39°	0.264	0.236	< 0.001		39°	16.371		39°	0.186	< 0.001		39°	68.6
	39°	0.209	0.229	< 0.001		39°	-10.412		39°	0.142	< 0.001		39°	46.527
	39°	0.202	0.231	< 0.001		39°	-15.983		39°	0.142	< 0.001		39°	91.413
	39°	0.286	0.239	< 0.001		39°	25.95		39°	0.186	< 0.001		39°	68.597
	39°	0.243	0.254	< 0.001		39°	-6.286		39°	0.21	< 0.001		39°	76.865
	39°	0.274	0.244	< 0.001		39°	16.842		39°	0.207	< 0.001		39°	62.081
	39°	0.243	0.326	< 0.001		39°	-44.719		39°	0.142	< 0.001		39°	55.324
	39°	0.247	0.325	< 0.001		39°	-42.987		39°	0.143	< 0.001		39°	49.992
	39°	0.234	0.312	< 0.001		39°	-39.538		39°	0.126	< 0.001		39°	137.588
	39°	0.42	0.506	< 0.001		39°	-75.123		39°	0.399	< 0.001		39°	16.764
	39°	0.25	0.356	< 0.001		39°	-65.348		39°	0.174	< 0.001		39°	52.586
	39°	0.227	0.317	< 0.001		39°	-44.092		39°	0.126	< 0.001		39°	62.952
	39°	0.196	0.304	< 0.001		39°	-61.712		39°	0.128	< 0.001		39°	42.705
	39°	0.245	0.233	< 0.001		39°	6.536		39°	0.133	< 0.001		39°	44.858
	39°	0.27	0.245	< 0.001		39°	15.387		39°	0.209	< 0.001		39°	68.112
	39°	0.261	0.357	< 0.001		39°	-52.773		39°	0.162	< 0.001		39°	44.275
	39°	0.209	0.32	< 0.001		39°	-68.04		39°	0.135	< 0.001		39°	35.942
	39°	0.205	0.326	< 0.001		39°	-69.88		39°	0.139	< 0.001		39°	27.893
	42°	0.241	0.265	< 0.001		42°	-11.891		42°	0.132	< 0.001		42°	72.069
	42°	0.269	0.242	< 0.001		42°	15.616		42°	0.176	< 0.001		42°	120.64
	42°	0.36	0.266	< 0.001		42°	51.157		42°	0.14	< 0.001		42°	144.312
	42°	0.297	0.407	< 0.001		42°	-76.623		42°	0.243	< 0.001		42°	25.65
	42°	0.224	0.313	< 0.001		42°	-56.245		42°	0.188	< 0.001		42°	76.892
	42°	0.328	0.45	< 0.001		42°	-88.409		42°	0.299	< 0.001		42°	16.458
	42°	0.207	0.323	< 0.001		42°	-66.361		42°	0.16	< 0.001		42°	68.101
	42°	0.244	0.339	< 0.001		42°	-63.203		42°	0.227	< 0.001		42°	19.363
	42°	0.273	0.246	< 0.001		42°	15.161		42°	0.131	< 0.001		42°	103.092
	42°	0.316	0.285	< 0.001		42°	26.22		42°	0.286	< 0.001		42°	41.002
	42°	0.258	0.259	0.273		42°	-0.627		42°	0.218	< 0.001		42°	64.54
	42°	0.267	0.242	< 0.001		42°	13.965		42°	0.132	< 0.001		42°	172.17
	42°	0.229	0.242	< 0.001		42°	-7.823		42°	0.173	< 0.001		42°	79.296
	42°	0.264	0.25	< 0.001		42°	8.393		42°	0.204	< 0.001		42°	113.664
	42°	0.262	0.253	< 0.001		42°	5.417		42°	0.215	< 0.001		42°	60.928
	42°	0.254	0.248	< 0.001		42°	3.322		42°	0.2	< 0.001		42°	90.887
	42°	0.31	0.267	< 0.001		42°	29.956		42°	0.246	< 0.001		42°	105.056
	42°	0.259	0.376	< 0.001		42°	-68.399		42°	0.201	< 0.001		42°	38.759
	42°	0.219	0.315	< 0.001		42°	-49.55		42°	0.149	< 0.001		42°	58.571
	42°	0.223	0.323	< 0.001		42°	-62.497		42°	0.182	< 0.001		42°	41.789
	42°	0.307	0.249	< 0.001		42°	29.187		42°	0.13	< 0.001		42°	114.573
	42°	0.233	0.274	< 0.001		42°	-20.842		42°	0.132	< 0.001		42°	107.919
	42°	0.292	0.284	< 0.001		42°	4.176		42°	0.165	< 0.001		42°	118.632
	42°	0.467	0.494	< 0.001		42°	-24.695		42°	0.452	< 0.001		42°	10.224
	42°	0.314	0.289	< 0.001		42°	13.599		42°	0.171	< 0.001		42°	84.171
	42°	0.195	0.252	< 0.001		42°	-32.92		42°	0.13	< 0.001		42°	32.333
	42°	0.216	0.259	< 0.001		42°	-23.199		42°	0.136	< 0.001		42°	76.271
	42°	0.258	0.25	< 0.001		42°	5.858		42°	0.203	< 0.001		42°	118.996
	42°	0.244	0.341	< 0.001		42°	-53.56		42°	0.131	< 0.001		42°	133.57
	42°	0.222	0.313	< 0.001		42°	-48.887		42°	0.168	< 0.001		42°	70.326
	42°	0.266	0.337	< 0.001		42°	-47.362		42°	0.243	< 0.001		42°	39.627
	42°	0.278	0.242	< 0.001		42°	20.32		42°	0.141	< 0.001		42°	126.178
	42°	0.354	0.29	< 0.001		42°	55.728		42°	0.293	< 0.001		42°	123.169
	42°	0.27	0.269	0.08		42°	0.717		42°	0.244	< 0.001		42°	31.207
	42°	0.225	0.243	< 0.001		42°	-9.746		42°	0.184	< 0.001		42°	51.458
	42°	0.268	0.238	< 0.001		42°	18.186		42°	0.14	< 0.001		42°	103.332
	42°	0.247	0.362	< 0.001		42°	-67.852		42°	0.174	< 0.001		42°	39.642
	42°	0.263	0.337	< 0.001		42°	-38.282		42°	0.142	< 0.001		42°	79.617
	42°	0.204	0.349	< 0.001		42°	-80.392		42°	0.138	< 0.001		42°	44.5
	42°	0.358	0.322	< 0.001		42°	37.086		42°	0.34	< 0.001		42°	42.041
	42°	0.255	0.242	< 0.001		42°	7.292		42°	0.153	< 0.001		42°	105.798
	42°	0.235	0.339	< 0.001		42°	-61.512		42°	0.172	< 0.001		42°	37.519
	42°	0.238	0.318	< 0.001		42°	-49.362		42°	0.199	< 0.001		42°	42.451
	42°	0.203	0.327	< 0.001		42°	-74.514		42°	0.132	< 0.001		42°	47.009
	42°	0.212	0.31	< 0.001		42°	-59.994		42°	0.157	< 0.001		42°	40.264
	42°	0.328	0.242	< 0.001		42°	47.808		42°	0.143	< 0.001		42°	217.954
	42°	0.315	0.371	< 0.001		42°	-36.549		42°	0.29	< 0.001		42°	17.61
	42°	0.313	0.332	< 0.001		42°	-10.303		42°	0.231	< 0.001		42°	60.386
	42°	0.26	0.252	< 0.001		42°	4.455		42°	0.13	< 0.001		42°	112.88
	42°	0.415	0.314	< 0.001		42°	57.693		42°	0.209	< 0.001		42°	140.183
	42°	0.4	0.496	< 0.001		42°	-67.985		42°	0.364	< 0.001		42°	25.188
	42°	0.294	0.381	< 0.001		42°	-51.269		42°	0.208	< 0.001		42°	62.233
	42°	0.276	0.349	< 0.001		42°	-42.992		42°	0.152	< 0.001		42°	64.763
	42°	0.501	0.499	0.061		42°	1.827		42°	0.458	< 0.001		42°	27.996
	42°	0.41	0.484	< 0.001		42°	-56.6		42°	0.35	< 0.001		42°	40.137
	42°	0.363	0.458	< 0.001		42°	-61.641		42°	0.313	< 0.001		42°	39.996
	42°	0.286	0.378	< 0.001		42°	-57.825		42°	0.187	< 0.001		42°	51.711
	42°	0.318	0.408	< 0.001		42°	-59.043		42°	0.245	< 0.001		42°	33.098
	42°	0.386	0.341	< 0.001		42°	31.648		42°	0.248	< 0.001		42°	99.33
	42°	0.397	0.396	0.172		42°	0.784		42°	0.321	< 0.001		42°	116.082
	45°	0.367	0.409	< 0.001		45°	-30.462		45°	0.335	< 0.001		45°	31.435
	45°	0.413	0.305	< 0.001		45°	102.786		45°	0.315	< 0.001		45°	201.827
	45°	0.499	0.43	< 0.001		45°	159.539		45°	0.47	< 0.001		45°	104.062
	45°	0.317	0.432	< 0.001		45°	-76.577		45°	0.274	< 0.001		45°	26.052
	45°	0.369	0.493	< 0.001		45°	-85.988		45°	0.353	< 0.001		45°	9.363
	45°	0.302	0.442	< 0.001		45°	-104.265		45°	0.284	< 0.001		45°	11.685
	45°	0.403	0.518	< 0.001		45°	-93.044		45°	0.384	< 0.001		45°	15.559
	45°	0.319	0.315	< 0.001		45°	2.449		45°	0.203	< 0.001		45°	65.453
	45°	0.372	0.412	< 0.001		45°	-31.202		45°	0.338	< 0.001		45°	23.967
	45°	0.394	0.372	< 0.001		45°	15.214		45°	0.285	< 0.001		45°	103.151
	45°	0.445	0.438	< 0.001		45°	5.126		45°	0.375	< 0.001		45°	45.811
	45°	0.367	0.339	< 0.001		45°	17.752		45°	0.24	< 0.001		45°	93.37
	45°	0.317	0.276	< 0.001		45°	28.872		45°	0.264	< 0.001		45°	155.371
	45°	0.25	0.241	< 0.001		45°	5.146		45°	0.165	< 0.001		45°	108.809
	45°	0.277	0.288	< 0.001		45°	-5.868		45°	0.17	< 0.001		45°	118.655
	45°	0.274	0.251	< 0.001		45°	14.498		45°	0.198	< 0.001		45°	88.127
	45°	0.244	0.246	0.121		45°	-1.046		45°	0.15	< 0.001		45°	123.56
	45°	0.269	0.246	< 0.001		45°	12.51		45°	0.168	< 0.001		45°	180.985
	45°	0.259	0.249	< 0.001		45°	5.688		45°	0.137	< 0.001		45°	136.11
	45°	0.331	0.245	< 0.001		45°	49.662		45°	0.169	< 0.001		45°	163.271
	45°	0.238	0.253	< 0.001		45°	-8.125		45°	0.138	< 0.001		45°	106.694
	45°	0.338	0.301	< 0.001		45°	35.878		45°	0.307	< 0.001		45°	42.411
	45°	0.231	0.258	< 0.001		45°	-17.138		45°	0.194	< 0.001		45°	32.074
	45°	0.264	0.242	< 0.001		45°	11.216		45°	0.157	< 0.001		45°	72.989
	45°	0.268	0.253	< 0.001		45°	9.534		45°	0.214	< 0.001		45°	68.696
	45°	0.24	0.324	< 0.001		45°	-51.108		45°	0.211	< 0.001		45°	58.72
	45°	0.227	0.324	< 0.001		45°	-55.675		45°	0.149	< 0.001		45°	92.02
	45°	0.177	0.324	< 0.001		45°	-74.667		45°	0.137	< 0.001		45°	34.483
	45°	0.192	0.313	< 0.001		45°	-62.209		45°	0.148	< 0.001		45°	23.16
	45°	0.189	0.312	< 0.001		45°	-68.845		45°	0.143	< 0.001		45°	38.262
	45°	0.198	0.312	< 0.001		45°	-59.264		45°	0.146	< 0.001		45°	43.87
	45°	0.202	0.31	< 0.001		45°	-59.69		45°	0.157	< 0.001		45°	53.16
	45°	0.196	0.312	< 0.001		45°	-66.622		45°	0.154	< 0.001		45°	38.198
	45°	0.273	0.271	0.172		45°	1.348		45°	0.246	< 0.001		45°	41.795
	45°	0.3	0.268	< 0.001		45°	23.474		45°	0.251	< 0.001		45°	123.384
	45°	0.201	0.324	< 0.001		45°	-69.456		45°	0.136	< 0.001		45°	43.894
	45°	0.305	0.39	< 0.001		45°	-47.755		45°	0.212	< 0.001		45°	85.507
	45°	0.244	0.329	< 0.001		45°	-52.287		45°	0.225	< 0.001		45°	20.27
	45°	0.246	0.351	< 0.001		45°	-62.432		45°	0.167	< 0.001		45°	50.819
	45°	0.286	0.263	< 0.001		45°	15.874		45°	0.238	< 0.001		45°	66.918
	45°	0.431	0.523	< 0.001		45°	-66.295		45°	0.391	< 0.001		45°	38.027
	45°	0.212	0.312	< 0.001		45°	-54.153		45°	0.152	< 0.001		45°	115.295
	45°	0.201	0.315	< 0.001		45°	-60.191		45°	0.153	< 0.001		45°	55.489
	45°	0.201	0.31	< 0.001		45°	-54.007		45°	0.141	< 0.001		45°	36.165
	45°	0.2	0.337	< 0.001		45°	-77.423		45°	0.145	< 0.001		45°	41.798
	45°	0.274	0.242	< 0.001		45°	17.649		45°	0.167	< 0.001		45°	118.526
	45°	0.3	0.445	< 0.001		45°	-98.881		45°	0.287	< 0.001		45°	9.019
	45°	0.201	0.313	< 0.001		45°	-64.393		45°	0.152	< 0.001		45°	40.393
	45°	0.252	0.34	< 0.001		45°	-65.074		45°	0.227	< 0.001		45°	23.599
	45°	0.209	0.329	< 0.001		45°	-69.251		45°	0.164	< 0.001		45°	78.831
	45°	0.252	0.251	0.11		45°	0.568		45°	0.188	< 0.001		45°	88.416
	45°	0.257	0.336	< 0.001		45°	-52.682		45°	0.234	< 0.001		45°	17.204
	45°	0.269	0.27	0.13		45°	-0.767		45°	0.244	< 0.001		45°	43.58
	45°	0.348	0.285	< 0.001		45°	31.828		45°	0.17	< 0.001		45°	93.406
	45°	0.337	0.327	< 0.001		45°	5.525		45°	0.225	< 0.001		45°	102.17
	45°	0.347	0.338	< 0.001		45°	7.078		45°	0.238	< 0.001		45°	89.808
	45°	0.405	0.364	< 0.001		45°	26.004		45°	0.273	< 0.001		45°	108.333
	45°	0.507	0.483	< 0.001		45°	21.779		45°	0.431	< 0.001		45°	67.635
	45°	0.373	0.35	< 0.001		45°	13.945		45°	0.257	< 0.001		45°	93.101
	45°	0.291	0.256	< 0.001		45°	18.349		45°	0.138	< 0.001		45°	182.184
	47°	0.385	0.274	< 0.001		47°	62.455		47°	0.14	< 0.001		47°	247.286
	47°	0.417	0.257	< 0.001		47°	79.773		47°	0.138	< 0.001		47°	196.088
	47°	0.346	0.255	< 0.001		47°	42.757		47°	0.136	< 0.001		47°	209.735
	47°	0.351	0.256	< 0.001		47°	53.956		47°	0.213	< 0.001		47°	118.637
	47°	0.333	0.256	< 0.001		47°	37.36		47°	0.14	< 0.001		47°	100.766
	47°	0.309	0.251	< 0.001		47°	31.62		47°	0.152	< 0.001		47°	126.154
	47°	0.389	0.317	< 0.001		47°	48.352		47°	0.191	< 0.001		47°	178.898
	47°	0.377	0.255	< 0.001		47°	60.449		47°	0.143	< 0.001		47°	115.735
	47°	0.39	0.253	< 0.001		47°	85.295		47°	0.19	< 0.001		47°	166.277
	47°	0.396	0.355	< 0.001		47°	21.097		47°	0.241	< 0.001		47°	145.55
	47°	0.291	0.293	0.09		47°	-1.049		47°	0.171	< 0.001		47°	73.739
	47°	0.4	0.356	< 0.001		47°	27.08		47°	0.255	< 0.001		47°	66.993
	47°	0.401	0.418	< 0.001		47°	-11.21		47°	0.345	< 0.001		47°	71.203
	47°	0.475	0.425	< 0.001		47°	37.768		47°	0.367	< 0.001		47°	72.906
	47°	0.374	0.302	< 0.001		47°	36.963		47°	0.191	< 0.001		47°	122.957
	47°	0.369	0.298	< 0.001		47°	41.989		47°	0.211	< 0.001		47°	80.833
	47°	0.409	0.288	< 0.001		47°	64.448		47°	0.201	< 0.001		47°	118.194
	47°	0.45	0.451	0.11		47°	-0.767		47°	0.394	< 0.001		47°	43.547
	47°	0.408	0.326	< 0.001		47°	40.859		47°	0.204	< 0.001		47°	90.895
	47°	0.362	0.303	< 0.001		47°	29.942		47°	0.164	< 0.001		47°	311.719
	47°	0.329	0.254	< 0.001		47°	49.883		47°	0.224	< 0.001		47°	111.897
	47°	0.402	0.224	< 0.001		47°	101.56		47°	0.245	< 0.001		47°	163.575
	47°	0.316	0.252	< 0.001		47°	38.405		47°	0.22	< 0.001		47°	103.506
	47°	0.344	0.255	< 0.001		47°	52.014		47°	0.198	< 0.001		47°	162.637
	47°	0.377	0.254	< 0.001		47°	99.545		47°	0.266	< 0.001		47°	182.34
	47°	0.323	0.258	< 0.001		47°	40.334		47°	0.212	< 0.001		47°	186.848
	47°	0.276	0.285	< 0.001		47°	-4.586		47°	0.152	< 0.001		47°	69.327
	47°	0.362	0.253	< 0.001		47°	64.174		47°	0.212	< 0.001		47°	234.92
	47°	0.422	0.252	< 0.001		47°	112.468		47°	0.216	< 0.001		47°	223.474
	47°	0.388	0.257	< 0.001		47°	66.351		47°	0.168	< 0.001		47°	207.481
	47°	0.443	0.254	< 0.001		47°	96.324		47°	0.139	< 0.001		47°	142.526
	47°	0.326	0.255	< 0.001		47°	36.351		47°	0.14	< 0.001		47°	125.375
	47°	0.312	0.257	< 0.001		47°	29.992		47°	0.147	< 0.001		47°	169.886
	47°	0.339	0.257	< 0.001		47°	40.599		47°	0.136	< 0.001		47°	90.421
	47°	0.275	0.258	< 0.001		47°	8.181		47°	0.137	< 0.001		47°	122.857
	47°	0.608	0.524	< 0.001		47°	84.029		47°	0.514	< 0.001		47°	79.84
	47°	0.367	0.256	< 0.001		47°	69.95		47°	0.242	< 0.001		47°	110.49
	47°	0.371	0.334	< 0.001		47°	22.928		47°	0.193	< 0.001		47°	100.744
	47°	0.316	0.333	< 0.001		47°	-10.916		47°	0.224	< 0.001		47°	38.586
	47°	0.316	0.285	< 0.001		47°	16.281		47°	0.152	< 0.001		47°	102.567
	47°	0.323	0.253	< 0.001		47°	49.722		47°	0.272	< 0.001		47°	61.506
	47°	0.229	0.256	< 0.001		47°	-13.065		47°	0.134	< 0.001		47°	53.254
	47°	0.267	0.253	< 0.001		47°	8.478		47°	0.201	< 0.001		47°	111.785
	47°	0.293	0.258	< 0.001		47°	19.924		47°	0.162	< 0.001		47°	111.285
	47°	0.282	0.307	< 0.001		47°	-14.342		47°	0.171	< 0.001		47°	78.891
	47°	0.257	0.293	< 0.001		47°	-19.168		47°	0.18	< 0.001		47°	43.717
	47°	0.297	0.355	< 0.001		47°	-35.779		47°	0.261	< 0.001		47°	26.34
	47°	0.356	0.396	< 0.001		47°	-30.34		47°	0.33	< 0.001		47°	30.273
	47°	0.239	0.284	< 0.001		47°	-23.215		47°	0.158	< 0.001		47°	27.484
	47°	0.269	0.305	< 0.001		47°	-18.778		47°	0.166	< 0.001		47°	50.328
	47°	0.297	0.256	< 0.001		47°	19.836		47°	0.14	< 0.001		47°	147.351
	47°	0.296	0.27	< 0.001		47°	15.575		47°	0.142	< 0.001		47°	99.541
	47°	0.277	0.256	< 0.001		47°	11.82		47°	0.134	< 0.001		47°	98.927
	47°	0.268	0.277	< 0.001		47°	-4.973		47°	0.163	< 0.001		47°	46.428
	47°	0.257	0.247	< 0.001		47°	5.519		47°	0.162	< 0.001		47°	98.447
	47°	0.329	0.272	< 0.001		47°	41.595		47°	0.244	< 0.001		47°	98.862
	47°	0.339	0.284	< 0.001		47°	39.019		47°	0.28	< 0.001		47°	74.488
	47°	0.253	0.275	< 0.001		47°	-10.994		47°	0.142	< 0.001		47°	81.817
	47°	0.26	0.242	< 0.001		47°	9.524		47°	0.143	< 0.001		47°	92.527
	47°	0.272	0.252	< 0.001		47°	12.069		47°	0.181	< 0.001		47°	113.786
	53°	0.391	0.232	< 0.001		53°	107.124		53°	0.203	< 0.001		53°	396.683
	53°	0.549	0.484	< 0.001		53°	111.968		53°	0.385	< 0.001		53°	487.498
	53°	0.311	0.218	< 0.001		53°	57.337		53°	0.109	< 0.001		53°	192.344
	53°	0.385	0.245	< 0.001		53°	124.227		53°	0.231	< 0.001		53°	213.391
	53°	0.538	0.214	< 0.001		53°	208.246		53°	0.122	< 0.001		53°	345.553
	53°	0.409	0.238	< 0.001		53°	100.787		53°	0.121	< 0.001		53°	300.592
	53°	0.549	0.216	< 0.001		53°	196.68		53°	0.11	< 0.001		53°	431.629
	53°	0.535	0.229	< 0.001		53°	167.434		53°	0.11	< 0.001		53°	192.623
	53°	0.437	0.241	< 0.001		53°	141.648		53°	0.218	< 0.001		53°	308.038
	53°	0.361	0.258	< 0.001		53°	64.877		53°	0.109	< 0.001		53°	308.76
	53°	0.357	0.215	< 0.001		53°	81.959		53°	0.12	< 0.001		53°	301.094
	53°	0.381	0.233	< 0.001		53°	77.363		53°	0.113	< 0.001		53°	187.726
	53°	0.41	0.314	< 0.001		53°	61.513		53°	0.125	< 0.001		53°	206.783
	53°	0.331	0.224	< 0.001		53°	72.337		53°	0.174	< 0.001		53°	177.028
	53°	0.426	0.26	< 0.001		53°	102.349		53°	0.157	< 0.001		53°	305.542
	53°	0.381	0.221	< 0.001		53°	87.879		53°	0.11	< 0.001		53°	240.619
	53°	0.391	0.258	< 0.001		53°	81.957		53°	0.155	< 0.001		53°	133.813
	53°	0.401	0.232	< 0.001		53°	91.678		53°	0.117	< 0.001		53°	170.066
	53°	0.318	0.251	< 0.001		53°	40.679		53°	0.144	< 0.001		53°	201.677
	53°	0.41	0.261	< 0.001		53°	89.378		53°	0.158	< 0.001		53°	136.543
	53°	0.262	0.217	< 0.001		53°	27.68		53°	0.136	< 0.001		53°	161.389
	53°	0.283	0.243	< 0.001		53°	32.695		53°	0.226	< 0.001		53°	133.379
	53°	0.309	0.253	< 0.001		53°	50.572		53°	0.242	< 0.001		53°	136.77
	53°	0.256	0.215	< 0.001		53°	24.263		53°	0.112	< 0.001		53°	159.609
	53°	0.274	0.259	< 0.001		53°	8.725		53°	0.16	< 0.001		53°	68.335
	53°	0.248	0.215	< 0.001		53°	19.697		53°	0.141	< 0.001		53°	104.273
	53°	0.516	0.515	0.061		53°	1.249		53°	0.501	< 0.001		53°	12.186
	53°	0.369	0.225	< 0.001		53°	79.086		53°	0.107	< 0.001		53°	235.425
	53°	0.271	0.217	< 0.001		53°	28.094		53°	0.113	< 0.001		53°	154.057
	53°	0.265	0.217	< 0.001		53°	27.794		53°	0.111	< 0.001		53°	125.81
	53°	0.252	0.226	< 0.001		53°	15.706		53°	0.113	< 0.001		53°	101.407
	53°	0.288	0.218	< 0.001		53°	39.872		53°	0.145	< 0.001		53°	186.574
	53°	0.25	0.216	< 0.001		53°	21.091		53°	0.13	< 0.001		53°	193.145
	53°	0.272	0.222	< 0.001		53°	27.845		53°	0.107	< 0.001		53°	111.372
	53°	0.28	0.216	< 0.001		53°	36.322		53°	0.122	< 0.001		53°	155.825
	53°	0.269	0.224	< 0.001		53°	29.351		53°	0.16	< 0.001		53°	146.037
	53°	0.254	0.252	0.212		53°	1.152		53°	0.144	< 0.001		53°	66.414
	53°	0.245	0.218	< 0.001		53°	18.738		53°	0.146	< 0.001		53°	94.91
	53°	0.306	0.221	< 0.001		53°	48.498		53°	0.107	< 0.001		53°	136.828
	53°	0.354	0.339	< 0.001		53°	12.376		53°	0.276	< 0.001		53°	57.823
	53°	0.352	0.32	< 0.001		53°	26.705		53°	0.247	< 0.001		53°	83.866
	53°	0.328	0.279	< 0.001		53°	26.446		53°	0.186	< 0.001		53°	91.158
	53°	0.236	0.219	< 0.001		53°	10.488		53°	0.124	< 0.001		53°	83.67
	53°	0.232	0.216	< 0.001		53°	8.833		53°	0.126	< 0.001		53°	127.613
	53°	0.234	0.257	< 0.001		53°	-14.161		53°	0.151	< 0.001		53°	69.093
	53°	0.253	0.221	< 0.001		53°	19.081		53°	0.107	< 0.001		53°	116.075
	53°	0.359	0.302	< 0.001		53°	41.224		53°	0.224	< 0.001		53°	100.18
	53°	0.279	0.221	< 0.001		53°	33.37		53°	0.142	< 0.001		53°	155.101
	53°	0.383	0.39	< 0.001		53°	-5.647		53°	0.346	< 0.001		53°	20.879
	53°	0.251	0.237	< 0.001		53°	9.909		53°	0.121	< 0.001		53°	163.41
	53°	0.245	0.242	0.192		53°	1.776		53°	0.13	< 0.001		53°	64.852
	53°	0.26	0.262	0.212		53°	-1.305		53°	0.159	< 0.001		53°	60.456
	53°	0.32	0.328	< 0.001		53°	-5.709		53°	0.263	< 0.001		53°	42.171
	53°	0.253	0.26	< 0.001		53°	-4.429		53°	0.156	< 0.001		53°	61.531
	53°	0.262	0.246	< 0.001		53°	9.095		53°	0.137	< 0.001		53°	84.863
	53°	0.321	0.261	< 0.001		53°	35.697		53°	0.158	< 0.001		53°	227.821
	53°	0.378	0.356	< 0.001		53°	18.387		53°	0.303	< 0.001		53°	53.286
	53°	0.27	0.229	< 0.001		53°	30.137		53°	0.181	< 0.001		53°	123.048
	53°	0.242	0.218	< 0.001		53°	13.753		53°	0.112	< 0.001		53°	109.095
	53°	0.278	0.218	< 0.001		53°	31.987		53°	0.109	< 0.001		53°	107.649

## Sheet: Fig.6
		Environment	Joint effect	Space
	18	31.7	-2.1	13.8
	23	17.4	3.7	9.7
	29	26.1	1.1	11.9
Figure 6	31	43.6	-3.1	11.3
	33	39.1	-7.9	24.7
	36	18.8	0.1	3.4
	39	23.6	-5.9	10
	42	14.7	7.5	7.5
	45	17.3	1.6	7.5
	47	35.5	0.8	9.5
	53	37.7	4.5	19.7

## Sheet: Fig.7a,Supplementary Fig.6
	latitude	SM_CV	SOC_CV	TN_CV	AN_CV	soil pH_CV	Slope_CV	PC1	PC2	PC3				Overall environmental heterogeneity	β diversity
	18°	19.98	40.83	40.35	52.96	7.68	12.3	0.38053	1.06758	0.14036				0.61	0.33936
	23°	19.07	39.97	56.36	50.25	8.08	15.44	0.86481	0.23186	0.63074				1.05	0.27211
	29°	17.52	48.74	47.17	43.04	11.82	12.79	0.73073	0.47905	-1.32849				0.69	0.34788
	31°	16.62	38.14	49.33	61.61	9.33	19.76	1.25264	-1.38566	1.41919				1.28	0.39508
Figure.7a	33°	17.95	40.79	48.15	44.09	5.6	15.92	0.47011	-0.13581	1.03626			Figure.7b	0.61	0.39816
	36°	21.33	26.48	22.36	21.65	3.6	12.06	-1.17051	1.65436	0.95716				-0.85	0.30584
	39°	16.27	16.66	19.28	30.24	3.27	12.13	-1.48158	-0.33744	0.62931				-1.56	0.25998
	42°	13.05	29.63	23.49	28.55	8.53	12.81	-0.83077	-1.18088	-1.07303				-1.23	0.28651
	45°	14.97	19.53	29.72	20.61	5.28	11.82	-1.34082	-0.56281	-0.35266				-1.58	0.29114
	47°	20.34	37.41	48.41	41.33	15.09	13.87	0.7831	1.10029	-1.135				0.88	0.34168
	53°	14.5	34.45	54.39	47.99	9.1	12.72	0.34176	-0.93054	-0.92383				0.09	0.33054
	latitude	SM_CV	SOC_CV	TN_CV	AN_CV	soil pH_CV	Slope_CV	PC1	PC2	PC3				Overall environmental heterogeneity	β diversity
	18°	19.98	40.83	40.35	52.96	7.68	12.3	0.44377	1.04189	0.28707				0.7	0.33936
Supplementary Figure.6a	29°	17.52	48.74	47.17	43.04	11.82	12.79	0.81543	0.58113	-1.13167			Supplementary Figure.6b	0.74	0.34788
	31°	16.62	38.14	49.33	61.61	9.33	19.76	1.31796	-1.32554	1.50995				1.16	0.39508
	33°	17.95	40.79	48.15	44.09	5.6	15.92	0.54372	-0.1562	1.03789				0.63	0.39816
	36°	21.33	26.48	22.36	21.65	3.6	12.06	-1.11336	1.49736	1.03135				-0.57	0.30584
	39°	16.27	16.66	19.28	30.24	3.27	12.13	-1.38512	-0.384	0.55318				-1.32	0.25998
	42°	13.05	29.63	23.49	28.55	8.53	12.81	-0.71633	-1.05281	-1.04513				-1.06	0.28651
	45°	14.97	19.53	29.72	20.61	5.28	11.82	-1.22201	-0.54687	-0.45364				-1.34	0.29114
	47°	20.34	37.41	48.41	41.33	15.09	13.87	0.85169	1.15708	-0.81805				0.95	0.34168
	53°	14.5	34.45	54.39	47.99	9.1	12.72	0.46426	-0.81205	-0.97095				0.12	0.33054

## Sheet: Supplementary Figure 7 
	latitude	PCoA1	PCoA1
	18	0.31205	-0.04878
	18	0.31655	-0.01733
	18	0.31973	-0.06196
	18	0.32297	-0.09554
	18	0.27995	-0.04131
	18	0.17394	0.02012
	18	0.28528	-0.04021
	18	0.28015	-0.04311
	18	0.23642	0.01135
	18	0.3254	-0.03303
	18	0.33126	-0.02191
	18	0.28367	-0.0195
	18	0.31078	-0.03325
Supplementary Figure 7	18	0.23378	-0.00464
	18	0.30016	-0.00554
	18	0.29888	-0.03615
	18	0.28157	-0.01642
	18	0.29364	-0.04034
	18	0.25918	-0.0052
	18	0.30195	-0.05645
	18	0.34273	-0.15387
	18	0.34755	-0.13145
	18	0.35711	-0.12587
	18	0.34321	-0.13239
	18	0.36349	-0.158
	18	0.35015	-0.13617
	18	0.35357	-0.16786
	18	0.34784	-0.18298
	18	0.30315	-0.15558
	18	0.3089	-0.12975
	18	0.36088	-0.14742
	18	0.32746	-0.08807
	18	0.34923	-0.11518
	18	0.30638	-0.07125
	18	0.31248	-0.07464
	18	0.32332	-0.08658
	18	0.32893	-0.0952
	18	0.34428	-0.0932
	18	0.36004	-0.15188
	18	0.35188	-0.14944
	18	0.32068	-0.11295
	18	0.35101	-0.12477
	18	0.32162	-0.09015
	18	0.32751	-0.09294
	18	0.31638	-0.07665
	18	0.3039	-0.04015
	18	0.28143	-0.04466
	18	0.2884	-0.07192
	18	0.33175	-0.13641
	18	0.257	-0.02104
	18	0.33027	-0.11333
	18	0.3191	-0.11294
	18	0.31074	-0.09321
	18	0.33446	-0.10404
	18	0.24498	-0.0605
	18	0.26334	-0.06466
	18	0.29656	-0.1177
	18	0.34279	-0.12701
	18	0.32404	-0.09441
	18	0.33304	-0.11316
	23	0.39889	-0.24311
	23	0.39986	-0.24446
	23	0.39487	-0.21098
	23	0.40713	-0.25446
	23	0.38459	-0.26692
	23	0.40177	-0.23317
	23	0.39578	-0.20465
	23	0.40151	-0.24391
	23	0.39172	-0.24945
	23	0.39895	-0.24892
	23	0.40745	-0.24901
	23	0.3863	-0.23623
	23	0.39272	-0.22158
	23	0.40511	-0.27889
	23	0.39413	-0.2193
	23	0.41116	-0.25472
	23	0.40376	-0.24637
	23	0.4109	-0.25769
	23	0.3933	-0.29623
	23	0.41316	-0.25891
	23	0.39903	-0.22507
	23	0.40892	-0.23472
	23	0.39081	-0.27424
	23	0.40027	-0.27292
	23	0.39449	-0.19598
	23	0.40145	-0.2438
	23	0.40308	-0.24691
	23	0.40319	-0.2425
	23	0.39541	-0.24086
	23	0.40454	-0.23855
	23	0.4019	-0.2382
	23	0.39892	-0.25921
	23	0.38799	-0.26402
	23	0.39198	-0.24153
	23	0.39658	-0.28028
	23	0.39466	-0.29916
	23	0.39164	-0.2617
	23	0.3899	-0.20496
	23	0.39759	-0.25794
	23	0.39018	-0.29443
	23	0.10152	0.17727
	23	0.15255	0.11745
	23	0.13659	0.11244
	23	0.1598	0.11854
	23	0.13331	0.14232
	23	0.14435	0.1348
	23	0.1537	0.09936
	23	0.1584	0.1234
	23	0.15046	0.13136
	23	0.14207	0.14773
	23	0.00144	0.16635
	23	0.19678	0.16856
	23	0.17265	0.1421
	23	0.20345	0.14787
	23	0.08484	0.11384
	23	0.26101	0.05389
	23	0.08768	0.1124
	23	0.12949	0.16654
	23	-0.01178	0.12752
	23	0.07872	0.15469
	29	-0.06165	0.11313
	29	0.11648	0.1598
	29	0.0688	0.11713
	29	0.10484	0.15357
	29	0.11185	0.16844
	29	-0.00762	0.17298
	29	0.19769	0.17163
	29	0.15736	0.16328
	29	0.24435	0.11355
	29	0.2589	0.11657
	29	0.17238	0.15497
	29	0.2199	0.14425
	29	0.13152	0.16483
	29	0.21397	0.13735
	29	0.13719	0.16527
	29	0.18396	0.1545
	29	0.12447	0.15537
	29	0.14309	0.14206
	29	0.17353	0.13855
	29	0.12164	0.15828
	29	0.21413	0.12439
	29	0.13323	0.15386
	29	0.14386	0.14114
	29	0.20481	0.1529
	29	0.18836	0.15928
	29	0.11921	0.15448
	29	0.19495	0.14966
	29	0.21285	0.13161
	29	0.10285	0.14588
	29	0.22318	0.1308
	29	0.01229	0.11737
	29	0.11855	0.17209
	29	0.16065	0.16518
	29	0.24481	0.13139
	29	0.16835	0.17946
	29	0.12388	0.16698
	29	0.12758	0.19277
	29	0.12344	0.17075
	29	0.24126	0.13773
	29	0.23123	0.13661
	29	0.21497	0.12748
	29	0.25015	0.10422
	29	0.18563	0.12467
	29	0.21019	0.16203
	29	0.13708	0.16772
	29	0.09875	0.16429
	29	0.18615	0.16124
	29	0.03661	0.18497
	29	0.31333	0.1487
	29	0.06975	0.13114
	29	0.05808	0.0931
	29	0.05845	0.14296
	29	0.06115	0.12819
	29	0.10325	0.19336
	29	0.10743	0.22888
	29	0.10028	0.17292
	29	0.10005	0.18409
	29	0.0941	0.11023
	29	0.09482	0.2009
	29	0.14937	0.11841
	31	0.09947	0.17288
	31	0.09791	0.15967
	31	0.07819	0.12109
	31	0.10539	0.20439
	31	0.10163	0.17244
	31	0.10512	0.01008
	31	0.10214	0.18287
	31	0.1359	0.15566
	31	0.10203	0.17006
	31	0.10723	0.02566
	31	0.09953	0.21804
	31	0.09861	0.20202
	31	0.09891	0.21625
	31	0.09688	0.20669
	31	0.095	0.17902
	31	0.09419	0.19088
	31	0.09461	0.19279
	31	0.09382	0.18163
	31	0.09706	0.2055
	31	0.09605	0.20291
	31	0.09604	0.19874
	31	0.09663	0.227
	31	0.09194	0.17725
	31	0.09292	0.16396
	31	0.0797	0.17504
	31	0.07543	0.16249
	31	0.09245	0.16789
	31	0.09889	0.16749
	31	0.10775	0.18731
	31	0.08398	0.15851
	31	0.09607	0.11969
	31	0.03125	0.08931
	31	0.10195	0.12779
	31	0.1208	0.1915
	31	0.09819	0.14588
	31	0.03352	0.08038
	31	0.08774	0.17781
	31	0.08481	0.14437
	31	0.08341	0.15382
	31	0.15166	0.15023
	31	0.03022	0.17726
	31	0.05866	0.09879
	31	-0.00826	0.13943
	31	-0.01471	0.14794
	31	-0.04338	0.13484
	31	-0.04222	0.1353
	31	0.05613	0.15327
	31	0.02392	0.16624
	31	0.04981	0.16503
	31	0.04133	0.16411
	31	0.04543	0.08712
	31	0.08014	0.05685
	31	-0.04084	0.06561
	31	-0.06623	0.04598
	31	0.03315	0.09
	31	-0.00369	0.0596
	31	0.07195	0.07885
	31	0.09246	0.08974
	31	-0.01547	0.04228
	31	0.07193	0.06521
	33	0.23447	0.04423
	33	0.20082	0.10751
	33	0.24566	0.06946
	33	0.17751	0.09552
	33	0.21825	0.08379
	33	0.18582	0.13357
	33	0.14896	0.10223
	33	0.08916	0.15535
	33	0.12002	0.13275
	33	0.19108	0.10606
	33	-0.23606	-0.0768
	33	-0.11705	0.01738
	33	-0.19993	-0.04288
	33	-0.0531	0.02948
	33	-0.20126	-0.06407
	33	-0.20502	-0.09484
	33	-0.06835	0.00318
	33	-0.19502	-0.0914
	33	-0.14324	-0.03399
	33	-0.21706	-0.08159
	33	-0.20336	-0.07548
	33	-0.13832	-0.00831
	33	-0.18757	-0.02919
	33	-0.241	-0.08117
	33	-0.24352	-0.09141
	33	-0.23498	-0.08247
	33	-0.1122	-0.01201
	33	-0.19074	-0.03508
	33	-0.06166	0.01423
	33	-0.19019	-0.06874
	33	-0.21862	-0.05146
	33	-0.10648	0.05018
	33	-0.18263	-0.01598
	33	-0.20121	-0.01954
	33	-0.22271	-0.07429
	33	-0.18624	-0.0071
	33	-0.21613	-0.04671
	33	-0.22126	-0.0459
	33	-0.21897	-0.04758
	33	-0.20949	-0.04575
	33	-0.19419	-0.04722
	33	-0.2168	-0.03431
	33	-0.21767	-0.04693
	33	-0.14437	-0.00203
	33	-0.19827	-0.04729
	33	-0.19975	-0.05899
	33	-0.09465	0.05397
	33	-0.20501	-0.02969
	33	-0.17693	-0.01071
	33	-0.21318	-0.06742
	33	-0.23558	-0.09429
	33	-0.24298	-0.10159
	33	-0.27294	-0.13923
	33	-0.22849	-0.10761
	33	-0.281	-0.13438
	33	-0.22866	-0.0905
	33	-0.24397	-0.11977
	33	-0.27355	-0.11828
	33	-0.22526	-0.0988
	33	-0.24344	-0.10508
	36	-0.26021	-0.12858
	36	-0.22208	-0.07665
	36	-0.24484	-0.12531
	36	-0.2577	-0.12425
	36	-0.25818	-0.12857
	36	-0.24064	-0.0811
	36	-0.23129	-0.065
	36	-0.27978	-0.13066
	36	-0.25806	-0.11527
	36	-0.27026	-0.12063
	36	-0.20737	-0.04789
	36	-0.22347	-0.04327
	36	-0.20158	-0.07125
	36	-0.14655	0.00561
	36	-0.14485	0.01108
	36	-0.14244	0.01983
	36	-0.15078	0.01001
	36	-0.17967	-0.01202
	36	-0.20191	-0.06671
	36	-0.17269	-0.02877
	36	-0.19862	-0.06883
	36	-0.2147	-0.11429
	36	-0.20509	-0.09087
	36	-0.15836	-0.01255
	36	-0.21511	-0.05562
	36	-0.22342	-0.03776
	36	-0.20583	-0.05847
	36	-0.2047	-0.05969
	36	-0.13831	-0.01135
	36	-0.21769	-0.07765
	36	-0.22113	-0.0858
	36	-0.20996	-0.06606
	36	-0.26544	-0.1397
	36	-0.24939	-0.11577
	36	-0.2115	-0.09803
	36	-0.25751	-0.11374
	36	-0.25389	-0.10529
	36	-0.23126	-0.14343
	36	-0.22677	-0.10764
	36	-0.27942	-0.16947
	36	-0.26715	-0.16101
	36	-0.26293	-0.11601
	36	-0.25534	-0.14215
	36	-0.24036	-0.11166
	36	-0.23223	-0.08994
	36	-0.2064	-0.07963
	36	-0.21805	-0.06529
	36	-0.26643	-0.14598
	36	-0.25759	-0.11546
	36	-0.20927	-0.10034
	36	-0.25701	-0.13052
	36	-0.27544	-0.12063
	36	-0.2579	-0.1126
	36	-0.24309	-0.11919
	36	-0.25555	-0.12013
	36	-0.25369	-0.11925
	36	-0.26944	-0.13743
	36	-0.21481	-0.08136
	36	-0.24934	-0.12071
	36	-0.24661	-0.09927
	39	-0.24962	-0.10297
	39	-0.20858	-0.081
	39	-0.21475	-0.08317
	39	-0.23602	-0.10893
	39	-0.21891	-0.07933
	39	-0.26096	-0.11684
	39	-0.27173	-0.11055
	39	-0.26242	-0.10971
	39	-0.243	-0.11537
	39	-0.26991	-0.13368
	39	-0.27199	-0.14035
	39	-0.27509	-0.15378
	39	-0.27722	-0.16661
	39	-0.27973	-0.14106
	39	-0.26208	-0.14307
	39	-0.23796	-0.13182
	39	-0.27811	-0.1487
	39	-0.26544	-0.15566
	39	-0.25534	-0.1137
	39	-0.25139	-0.12231
	39	-0.27964	-0.15675
	39	-0.26805	-0.14502
	39	-0.26244	-0.14089
	39	-0.2598	-0.15248
	39	-0.24425	-0.12688
	39	-0.27819	-0.1457
	39	-0.26436	-0.15816
	39	-0.28208	-0.16977
	39	-0.27196	-0.13949
	39	-0.25698	-0.14051
	39	-0.07438	0.11968
	39	-0.0163	0.14033
	39	-0.0505	0.10547
	39	0.01071	0.1031
	39	-0.06147	0.13209
	39	-0.01079	0.13414
	39	-0.06197	0.10996
	39	-0.09509	0.09927
	39	0.04837	0.16097
	39	-0.00944	0.14066
	39	-0.08197	0.09328
	39	-0.02275	0.11381
	39	-0.13648	0.04817
	39	-0.07603	0.0982
	39	-0.04943	0.10295
	39	-0.05935	0.11016
	39	-0.02706	0.09959
	39	-0.02102	0.11795
	39	-0.00574	0.13468
	39	-0.0491	0.13476
	39	-0.06573	0.14532
	39	-0.06898	0.1609
	39	-0.06914	0.15599
	39	-0.03545	0.12625
	39	-0.04791	0.12647
	39	-0.03782	0.1398
	39	-0.03122	0.14049
	39	-0.04698	0.12006
	39	-0.05789	0.13174
	39	-0.05613	0.12702
	42	-0.07755	0.11401
	42	-0.02068	0.14364
	42	-0.03959	0.1432
	42	-0.03928	0.1359
	42	-0.06419	0.14243
	42	-0.06152	0.14391
	42	-0.03978	0.11879
	42	-0.05809	0.13805
	42	-0.04354	0.13752
	42	-0.01875	0.11818
	42	-0.15069	0.04683
	42	-0.06168	0.07976
	42	-0.08275	0.09194
	42	-0.12373	0.0937
	42	-0.06756	0.12935
	42	-0.08717	0.11492
	42	-0.05301	0.10923
	42	-0.12571	0.07069
	42	-0.12895	0.04865
	42	-0.18408	0.01179
	42	-0.1377	0.04695
	42	-0.15492	0.05607
	42	-0.154	0.05042
	42	-0.20579	0.00109
	42	-0.18032	-0.01028
	42	-0.15482	0.06832
	42	-0.15831	0.06275
	42	-0.16534	0.06416
	42	-0.1968	-0.01628
	42	-0.16344	0.00705
	42	-0.20349	-0.06765
	42	-0.21833	-0.0379
	42	-0.24431	-0.04852
	42	-0.21349	-0.05089
	42	-0.16498	-0.00164
	42	-0.18434	-0.00854
	42	-0.16073	0.00519
	42	-0.16144	0.01988
	42	-0.17435	-0.02815
	42	-0.13807	0.01623
	42	-0.13193	0.01112
	42	-0.13029	0.02678
	42	-0.23137	-0.04712
	42	-0.20195	-0.05884
	42	-0.22491	-0.04909
	42	-0.23984	-0.06296
	42	-0.2167	-0.03966
	42	-0.21736	-0.06471
	42	-0.20944	-0.05452
	42	-0.25137	-0.07564
	42	-0.19768	0.0119
	42	-0.2098	-0.04504
	42	-0.23788	-0.05876
	42	-0.1542	0.04931
	42	-0.19367	-0.00685
	42	-0.19484	0.00374
	42	-0.12428	0.04284
	42	-0.20008	-0.00223
	42	-0.2273	-0.01752
	42	-0.22576	-0.02258
	45	-0.21449	-0.02915
	45	-0.19969	-0.01343
	45	-0.19326	-0.02816
	45	-0.18055	0.00244
	45	-0.15839	-0.00371
	45	-0.16031	0.00944
	45	-0.23382	-0.03966
	45	-0.22692	-0.02736
	45	-0.13615	0.0079
	45	-0.16954	-0.02148
	45	-0.21769	-0.0587
	45	-0.2232	-0.03665
	45	-0.20467	-0.0335
	45	-0.18968	-0.0429
	45	-0.2065	-0.03972
	45	-0.262	-0.07829
	45	-0.2225	-0.04696
	45	-0.24208	-0.0487
	45	-0.2471	-0.05022
	45	-0.23569	-0.05015
	45	-0.24234	-0.05456
	45	-0.24444	-0.06393
	45	-0.21619	-0.0132
	45	-0.17456	-0.00714
	45	-0.22457	-0.06948
	45	-0.19944	-0.06489
	45	-0.19551	-0.05104
	45	-0.18738	-0.05189
	45	-0.19059	-0.04645
	45	-0.1868	-0.03105
	45	-0.21889	-0.05506
	45	-0.2155	-0.0569
	45	-0.18117	-0.00921
	45	-0.17695	-0.02323
	45	-0.1409	0.02853
	45	-0.17123	-0.00914
	45	-0.21134	-0.03311
	45	-0.23054	-0.02323
	45	-0.22153	-0.04502
	45	-0.19644	-0.01634
	45	-0.12642	0.0188
	45	-0.10184	0.04477
	45	-0.17605	0.00477
	45	-0.21347	-0.06352
	45	-0.2008	-0.05887
	45	-0.11187	0.02872
	45	-0.10265	0.05281
	45	-0.17912	-0.02506
	45	-0.19855	-0.03747
	45	-0.2266	-0.0477
	45	0.02575	0.12619
	45	0.13144	0.16514
	45	0.0308	0.16521
	45	0.06413	0.15815
	45	0.0648	0.17268
	45	0.04382	0.14759
	45	0.04779	0.1684
	45	0.10087	0.18039
	45	0.1191	0.1915
	45	0.11596	0.1644
	47	-0.09521	0.10365
	47	-0.05294	0.10333
	47	-0.08616	0.08575
	47	-0.1023	0.06097
	47	-0.09414	0.09819
	47	-0.08377	0.11134
	47	-0.05923	0.12925
	47	-0.10727	0.06596
	47	-0.08554	0.0936
	47	-0.10842	0.0839
	47	0.03407	0.09852
	47	-0.0433	0.04046
	47	0.07927	0.07847
	47	0.06791	0.10847
	47	-0.08257	-0.01564
	47	-0.01679	0.07053
	47	-0.08555	-0.0222
	47	-0.07493	-0.00399
	47	0.00212	0.09066
	47	0.04487	0.09668
	47	0.06931	0.0779
	47	0.08316	0.07911
	47	0.03387	0.07513
	47	0.06949	0.12821
	47	-0.00358	0.08063
	47	0.01278	0.06885
	47	0.00597	0.04981
	47	-0.00689	0.07049
	47	0.06473	0.11442
	47	0.0054	0.05831
	47	-0.10059	0.03691
	47	-0.08597	0.041
	47	-0.08871	0.03535
	47	-0.1037	0.01729
	47	-0.0785	-0.00926
	47	-0.06195	0.03337
	47	-0.03749	0.03553
	47	-0.06573	0.03546
	47	-0.07911	0.0311
	47	-0.07972	0.01646
	47	-0.06769	0.05243
	47	-0.04026	0.05098
	47	-0.09969	0.03688
	47	-0.07671	0.03628
	47	-0.11763	0.00911
	47	-0.08359	0.02868
	47	-0.05186	0.03639
	47	-0.04568	0.06482
	47	-0.05413	0.03892
	47	-0.06968	0.04396
	47	-0.07665	0.02565
	47	-0.08349	0.01912
	47	-0.07024	0.0418
	47	-0.07489	0.04219
	47	-0.06188	0.05278
	47	-0.10262	0.01263
	47	-0.08168	0.02965
	47	-0.09581	0.06065
	47	-0.10016	0.04464
	47	-0.08565	0.05183
	53	-0.07617	0.03289
	53	-0.07907	0.1657
	53	-0.08999	0.15153
	53	-0.07999	0.18621
	53	-0.11237	0.14655
	53	-0.07271	0.13077
	53	-0.06177	0.13186
	53	-0.0752	0.16207
	53	-0.07995	0.15969
	53	-0.05956	0.13036
	53	0.06257	0.01659
	53	0.05021	0.00933
	53	0.02361	0.01941
	53	0.04595	0.02791
	53	-0.0198	0.03131
	53	-0.00612	0.02057
	53	-0.00674	0.05145
	53	-0.00683	0.0137
	53	0.05897	-0.00733
	53	-0.00776	0.03335
	53	-0.09151	0.02968
	53	-0.08248	0.02541
	53	-0.09157	0.04564
	53	-0.08624	0.03523
	53	-0.06772	0.06393
	53	-0.03077	0.03616
	53	-0.04054	0.0491
	53	-0.08314	0.07065
	53	-0.07061	0.04913
	53	-0.07778	0.06185
	53	-0.06426	0.03025
	53	-0.0539	0.02356
	53	-0.08614	0.04188
	53	-0.09198	0.04236
	53	-0.10753	0.06197
	53	-0.07191	0.0533
	53	-0.05238	0.04738
	53	-0.03823	0.01573
	53	-0.05582	0.02769
	53	-0.06533	0.04588
	53	-0.06824	0.06286
	53	-0.05888	0.06116
	53	-0.07202	0.02899
	53	-0.07558	0.03354
	53	-0.05116	0.01535
	53	-0.08895	0.06683
	53	-0.09473	0.04596
	53	-0.08833	0.01132
	53	-0.09532	0.0543
	53	-0.08664	0.04773
	53	-0.06755	0.04378
	53	-0.09439	0.03898
	53	-0.09454	0.04266
	53	-0.07166	0.01447
	53	-0.09125	0.06053
	53	-0.08287	0.05855
	53	-0.05031	0.07284
	53	-0.07849	0.03605
	53	-0.08044	0.03707
	53	-0.07483	0.07432

## Sheet: Supplementary Figure 8
Supplementary Figure 8a
Latitude	18°		23°		29°		31°		33°		36°		39°		42°		45°		47°		53°
Seqs/Sample	observed_species Ave.	observed_species Err.	observed_species Ave.	observed_species Err.	observed_species Ave.	observed_species Err.	observed_species Ave.	observed_species Err.	observed_species Ave.	observed_species Err.	observed_species Ave.	observed_species Err.	observed_species Ave.	observed_species Err.	observed_species Ave.	observed_species Err.	observed_species Ave.	observed_species Err.	observed_species Ave.	observed_species Err.	observed_species Ave.	observed_species Err.
10	8.736	0.771	8.998	0.366	9.422	1.617	9.408	0.443	9.197	0.419	9.56	0.636	9.578	0.645	8.787	1.713	8.471	0.542	8.988	0.451	9.212	0.32
500	404.785	16.503	348.105	13.107	465.97	20.157	476.798	15.623	415.188	28.455	450.262	16.627	449.387	23.317	436.938	22.829	419.553	19.524	443.125	15.123	413.092	14.974
990	649.268	58.24	598.98	18.995	921.77	48.274	868.663	59.723	849.42	63.823	867.508	38.884	871.07	72.333	884.805	98.835	870.497	29.572	893.6	26.059	773.842	26.013
1480	894.535	75.176	812.317	24.244	1253.48	63.797	1322.7	78.738	1162.82	81.058	1345.69	60.972	1252.06	97.005	1210.26	125.985	1200.55	38.994	1222.74	33.177	1003.73	33.613
1970	1116	88.463	951.688	56.83	1545.11	93.899	1632.73	94.162	1442.53	95.177	1702.79	95.676	1714.42	134.654	1496.07	144.75	1491.43	44.879	1505.58	40.009	1250.02	41.239
2460	1324.17	98.599	1045.27	62.684	1804.33	120.302	1911.99	107.464	1699.89	108.282	2070.34	114.248	2080.7	167.174	1758.08	164.871	1755.36	50.73	1762.57	45.947	1436.47	46.986
2950	1432.89	109.949	1128.41	102.657	2048.5	162.628	2171.71	240.594	1936.83	165.399	2344.84	146.736	2355.45	241.872	1999.19	177.399	2001.36	119.332	2003.05	106.604	1597.95	110.296
3440	1530.39	117.993	1204.86	107.946	2276.84	232.812	2412.48	259.58	2159.95	177.982	2601.77	203.388	2610.7	324.612	2228.33	188.373	2229.43	128.054	2226.57	115.735	1748.62	121.89
3930	1608.34	126.37	1269.77	114.873	2433.72	284.022	2583.7	278.424	2311.2	189.398	2780.82	282.924	2789.04	353.226	2386.27	200.196	2391.65	136.441	2374.14	123.934	1837.31	130.557
4420	1654.52	133.543	1309.49	119.691	2530.98	300.378	2660.11	295.942	2376.03	200.043	2858.4	304.716	2861.63	379.254	2453.46	211.839	2460.82	143.489	2461.51	131.437	1912.67	138.304
4910	1683.93	140.539	1346.51	125.037	2609.52	317.253	2720.03	311.544	2421.09	209.626	2913.28	322.182	2910.41	401.304	2503.78	221.427	2512.43	151.509	2530.74	138.258	1983.41	146.301
5400	1717.85	147.653	1385.33	130.383	2693.87	337.463	2779.95	327.146	2472.66	219.209	2976.63	339.648	2965.06	423.354	2558.68	232.385	2569.09	159.529	2605.4	145.534	2039.15	154.507
5890	1750.65	154.738	1423.69	135.729	2776.77	356.145	2839.87	342.748	2522.6	228.792	3037.86	357.114	3018.24	445.404	2612.44	243	2624.48	167.548	2678.7	152.696	2094.89	162.605
6380	1783.44	161.822	1462.06	141.075	2859.67	374.827	2899.78	358.35	2572.55	238.375	3099.09	374.58	3071.42	467.454	2666.2	253.616	2679.87	175.568	2752.01	159.858	2150.64	170.703
6870	1816.24	168.906	1500.43	146.421	2942.57	393.508	2959.7	373.952	2622.49	247.958	3160.32	392.046	3124.6	489.504	2719.96	264.231	2735.26	183.588	2825.31	167.02	2206.38	178.801
Supplementary Figure 8b
Latitude	18°		23°		29°		31°		33°		36°		39°		42°		45°		47°		53°
Seqs/Sample	shannon Ave.	shannon Err.	shannon Ave.	shannon Err.	shannon Ave.	shannon Err.	shannon Ave.	shannon Err.	shannon Ave.	shannon Err.	shannon Ave.	shannon Err.	shannon Ave.	shannon Err.	shannon Ave.	shannon Err.	shannon Ave.	shannon Err.	shannon Ave.	shannon Err.	shannon Ave.	shannon Err.
10	3.04	0.14	3.109	0.18	3.199	0.11	3.197	0.09	3.151	0.12	3.23	0.14	3.235	0.08	3.04	0.12	2.957	0.14	3.096	0.12	3.155	0.18
500	6.134	0.67	6.278	0.258	7.029	0.518	7.032	0.531	6.696	0.482	7.331	0.184	7.388	0.174	6.559	0.386	6.319	0.395	6.683	0.282	6.681	0.191
990	6.355	0.722	6.482	0.263	7.361	0.555	7.379	0.58	7.002	0.546	7.722	0.197	7.787	0.191	6.885	0.408	6.641	0.404	7	0.313	6.948	0.201
1480	6.457	0.745	6.572	0.278	7.516	0.573	7.546	0.608	7.141	0.577	7.904	0.203	7.969	0.202	7.028	0.42	6.783	0.418	7.156	0.315	7.075	0.21
1970	6.521	0.757	6.622	0.278	7.614	0.578	7.648	0.623	7.225	0.592	8.012	0.205	8.082	0.207	7.118	0.426	6.873	0.422	7.244	0.319	7.149	0.213
2460	6.561	0.766	6.654	0.283	7.67	0.585	7.717	0.634	7.291	0.605	8.089	0.21	8.156	0.21	7.181	0.433	6.935	0.425	7.303	0.322	7.2	0.214
2950	6.592	0.775	6.679	0.285	7.719	0.591	7.768	0.644	7.334	0.612	8.145	0.212	8.21	0.217	7.224	0.436	6.982	0.431	7.349	0.326	7.237	0.218
3440	6.615	0.779	6.698	0.286	7.755	0.595	7.806	0.646	7.367	0.619	8.189	0.212	8.256	0.216	7.262	0.436	7.017	0.433	7.384	0.327	7.267	0.218
3930	6.636	0.783	6.713	0.288	7.784	0.596	7.839	0.652	7.395	0.624	8.224	0.214	8.292	0.22	7.291	0.439	7.047	0.433	7.414	0.329	7.288	0.22
4420	6.65	0.787	6.725	0.288	7.809	0.598	7.864	0.658	7.417	0.629	8.253	0.215	8.319	0.222	7.314	0.442	7.072	0.435	7.438	0.331	7.308	0.221
4910	6.663	0.79	6.735	0.289	7.828	0.601	7.887	0.66	7.436	0.632	8.277	0.216	8.343	0.223	7.334	0.443	7.091	0.436	7.456	0.331	7.323	0.222
5400	6.67667	0.794	6.7485	0.28933	7.851	0.6025	7.916	0.66467	7.457	0.63633	8.32607	0.217	8.369	0.22467	7.356	0.446	7.114	0.43767	7.4886	0.333	7.34133	0.223
5890	6.69017	0.7977	6.7608	0.28983	7.873	0.6045	7.9428	0.66867	7.4775	0.64033	8.36318	0.218	8.3945	0.22617	7.3775	0.4484	7.136	0.43917	7.5154	0.3344	7.35883	0.224
6380	6.70367	0.8014	6.7731	0.29033	7.895	0.6065	7.9696	0.67267	7.498	0.64433	8.4003	0.219	8.42	0.22767	7.399	0.4508	7.158	0.44067	7.5422	0.3358	7.37633	0.225
6870	6.71717	0.8051	6.7854	0.29083	7.917	0.6085	7.9964	0.67667	7.5185	0.64833	8.43741	0.22	8.4455	0.22917	7.4205	0.4532	7.18	0.44217	7.569	0.3372	7.39383	0.226

## Sheet: Supplementary Fig.11
Supplementary Figure.11a	latitude	α-diversity	Supplementary Figure.11b	latitude	β-diversity	Supplementary Figure.11c	latitude	soil pH	Supplementary Figure.11d	latitude	SOC (g kg-1)	Supplementary Figure.11e	latitude	TN (g/kg)	Supplementary Figure.11f	latitude	AN (mg/kg)
	18°	1489.15		18°	0.339		18°	5.05		18°	35.43		18°	1.97		18°	146.96
	23°	1297.75		23°	0.272		23°	3.98		23°	41.8		23°	1.85		23°	104.79
	29°	2527.25		29°	0.348		29°	4.88		29°	91.18		29°	4.93		29°	355.68
	31°	2869.7		31°	0.395		31°	6.12		31°	74.39		31°	4.66		31°	573.71
	33°	2305.05		33°	0.398		33°	4.91		33°	47.14		33°	2.91		33°	317.34
	36°	2934.35		36°	0.306		36°	6.28		36°	41.42		36°	2.71		36°	261.85
	39°	2940.35		39°	0.26		39°	6.72		39°	112.91		39°	3.16		39°	188.3
	42°	2824.65		42°	0.287		42°	5.29		42°	95.55		42°	7.01		42°	502.35
	45°	2722.25		45°	0.291		45°	5.69		45°	67.18		45°	5.84		45°	439.09
	47°	2342.23		47°	0.342		47°	5.81		47°	120.59		47°	6.82		47°	412.1
	53°	1948.4		53°	0.331		53°	5.43		53°	55.67		53°	1.86		53°	178.82
